# Supplementary material for: 2-[2-(4-Benzyl­piperazin-1-ylcarbon­yl)eth­yl]-5,6-diphenyl­pyridazin-3(2H)-one
Source: Acta Crystallogr Sect E Struct Rep Online. 2008 May 10;64(Pt 6):o1030. doi: 10.1107/S1600536808013159 (PMC2961344; doi:10.1107/S1600536808013159)
Supplement: Supplementary file 1 [file e-64-o1030-sup1.cif]

##############################################################################
###                                                                        ###
###        Electronic paper (Acta Crystallographica Section E)             ###
###                                                                        ###
##############################################################################
#                                                                            #
# This CIF contains the data in a paper accepted for publication in Acta     #
# Crystallographica Section E. It conforms to the requirements of Notes      #
# for Authors for Section E, and has been peer reviewed under the auspices   #
# of the IUCr Commission on Journals.                                        #
#                                                                            #
# Full details of the Crystallographic Information File format               #
# are given in the paper "The Crystallographic Information File (CIF):       #
# a New Standard Archive File for Crystallography" by S. R. Hall, F. H.      #
# Allen and I. D. Brown [Acta Cryst. (1991), A47, 655-685].                  #
#                                                                            #
# The current version of the core CIF dictionary is obtainable from          #
# ftp://ftp.iucr.org/pub/cif_core.dic. The current version number is 2.4.    #
#                                                                            #
# Software is freely available for graphical display of the structure(s) in  #
# this CIF.  For information consult the CIF home page http://www.iucr.org/  #
# cif/home.html                                                              #
#                                                                            #
# This file may be used for bona fide research purposes within the           #
# scientific community so long as proper attribution is given to the journal # 
# article from which it was obtained.                                        #
#                                                                            #
##############################################################################
                                             
data_global
_audit_creation_method     'PLATON <TABLE ACC> option'
_journal_date_recd_electronic     2008-05-01
_journal_date_accepted     2008-05-04
_journal_name_full     'Acta Crystallographica, Section E'
_journal_year     2008
_journal_volume     64
_journal_issue      6
_journal_page_first     o1030
_journal_page_last     o1030
_journal_paper_category     QO
_journal_coeditor_code     TK2267
_publ_contact_author_name     'Dr. Mehmet Akkurt'
_publ_contact_author_address
;
   Department of Physics
   Faculty of Atrs and Sciences
   Erciyes University
   3309 Kayseri
   Turkey
;
_publ_contact_author_email     akkurt@erciyes.edu.tr
_publ_contact_author_fax     '+90-352-4374933'
_publ_contact_author_phone     '+90-352-4374901 extra 33106'
_publ_section_title
;\
2-[2-(4-Benzylpiperazin-1-ylcarbonyl)ethyl]-5,6-diphenylpyridazin-3(2<i>H</i>)\
-one
;
loop_
    _publ_author_name
    _publ_author_address
    'Abdullah Ayd\?in'
;
  Department of Science Education
  Faculty of Education
  Kastamonu University
  37200 Kastamonu
  Turkey
;
    'Deniz S. Do\(gruer'
;
  Department of Pharmaceutical Chemistry
  Faculty of Pharmacy
  Gazi University
  06330 Ankara
  Turkey
;
    'Mehmet Akkurt'
;
  Department of Physics
  Faculty of Arts and Sciences
  Erciyes University
  38039 Kayseri
  Turkey
;
    'Orhan B\"uy\"ukg\"ung\"or'
;
  Department of Physics
  Faculty of Arts and Sciences
  Ondokuz May\?is University
  55139 Samsun
  Turkey
;
data_I
_chemical_name_systematic
;
2-[2-(4-Benzylpiperazin-1-ylcarbonyl)ethyl]-5,6-diphenylpyridazin-3(2H)-one
;
_chemical_name_common     ?
_chemical_formula_moiety     'C30 H30 N4 O2'
_chemical_formula_sum     'C30 H30 N4 O2'
_chemical_formula_structural     ?
_chemical_formula_iupac     'C30 H30 N4 O2'
_chemical_formula_weight     478.58
_chemical_melting_point     ?
_symmetry_cell_setting     Monoclinic
_symmetry_space_group_name_H-M     'P 21/c'
_symmetry_space_group_name_Hall     '-P 2ybc'
loop_
    _symmetry_equiv_pos_site_id
    _symmetry_equiv_pos_as_xyz
    1 x,y,z
    2 -x,1/2+y,1/2-z
    3 -x,-y,-z
    4 x,1/2-y,1/2+z
_cell_length_a     15.6725(12)
_cell_length_b     9.1139(5)
_cell_length_c     17.6743(12)
_cell_angle_alpha     90
_cell_angle_beta     90.553(6)
_cell_angle_gamma     90
_cell_volume     2524.4(3)
_cell_formula_units_Z     4
_cell_measurement_reflns_used     32998
_cell_measurement_theta_min     1.8
_cell_measurement_theta_max     28.0
_cell_measurement_temperature     296
_cell_special_details
;
;
_exptl_crystal_description     plate
_exptl_crystal_colour     colourless
_exptl_crystal_size_max     0.73
_exptl_crystal_size_mid     0.51
_exptl_crystal_size_min     0.11
_exptl_crystal_size_rad     ?
_exptl_crystal_density_diffrn     1.259
_exptl_crystal_density_meas     ?
_exptl_crystal_density_method     'Not Measured'
_exptl_crystal_F_000     1016
loop_
    _exptl_crystal_face_index_h
    _exptl_crystal_face_index_k
    _exptl_crystal_face_index_l
    _exptl_crystal_face_perp_dist
    -4 1 23 0.6422
    -2 -20 -25 1.6682
    -4 -3 -8 1.1492
    19 6 0 2.4272
    1 0 0 0.0074
    -17 6 24 0.4524
    7 -8 29 1.1919
    11 1 18 0.0281
    -3 -3 25 1.1232
_exptl_absorpt_coefficient_mu     0.080
_exptl_absorpt_correction_type     'integration'
_exptl_absorpt_process_details     '(XRED32; Stoe & Cie, 2002)'
_exptl_absorpt_correction_T_min     0.477
_exptl_absorpt_correction_T_max     0.907
_exptl_special_details
;
;
_diffrn_ambient_temperature     296
_diffrn_radiation_type     'Mo K\a'
_diffrn_radiation_wavelength     0.71073
_diffrn_radiation_monochromator     'plane graphite'
_diffrn_measurement_device_type     'Stoe IPDS-2'
_diffrn_measurement_device     '2-circle goniometer'
_diffrn_measurement_method     'rotation method'
_diffrn_detector_area_resol_mean     6.67
_diffrn_reflns_number     30083
_diffrn_reflns_av_R_equivalents     0.062
_diffrn_reflns_av_sigmaI/netI     0.037
_diffrn_reflns_theta_min     2.3
_diffrn_reflns_theta_max     26.0
_diffrn_reflns_theta_full     26.0
_diffrn_measured_fraction_theta_max     1.000
_diffrn_measured_fraction_theta_full     1.000
_diffrn_reflns_limit_h_min     -19
_diffrn_reflns_limit_h_max     19
_diffrn_reflns_limit_k_min     -11
_diffrn_reflns_limit_k_max     11
_diffrn_reflns_limit_l_min     -21
_diffrn_reflns_limit_l_max     21
_diffrn_reflns_reduction_process
;
;
_diffrn_standards_number     0
_diffrn_standards_interval_count     .
_diffrn_standards_interval_time     .
_diffrn_standards_decay_%     ?
_refine_special_details
;
Refinement on <i>F</i>^2^ for ALL reflections except those flagged by the user
for potential systematic errors. Weighted <i>R</i>-factors <i>wR</i> and all
goodnesses of fit <i>S</i> are based on <i>F</i>^2^, conventional
<i>R</i>-factors <i>R</i> are based on <i>F</i>, with <i>F</i> set to zero for
negative <i>F</i>^2^. The observed criterion of <i>F</i>^2^ > \s(<i>F</i>^2^)
is used only for calculating -<i>R</i>-factor-obs <i>etc</i>. and is not
relevant to the choice of reflections for refinement. <i>R</i>-factors based
on <i>F</i>^2^ are statistically about twice as large as those based on
<i>F</i>, and <i>R</i>-factors based on ALL data will be even larger.
;
_reflns_number_total     4966
_reflns_number_gt     3394
_reflns_threshold_expression     I>2\s(I)
_refine_ls_structure_factor_coef     Fsqd
_refine_ls_matrix_type     full
_refine_ls_R_factor_all     0.069
_refine_ls_R_factor_gt     0.041
_refine_ls_wR_factor_gt     0.086
_refine_ls_wR_factor_ref     0.094
_refine_ls_goodness_of_fit_ref     1.03
_refine_ls_restrained_S_all     1.03
_refine_ls_number_reflns     4966
_refine_ls_number_parameters     325
_refine_ls_number_restraints     0
_refine_ls_number_constraints     ?
_refine_ls_hydrogen_treatment     constr
_refine_ls_weighting_scheme     'calc'
_refine_ls_weighting_details
         'calc w=1/[\s^2^(Fo^2^)+(0.0452P)^2^+0.0381P] where P=(Fo^2^+2Fc^2^)/3'
_atom_sites_solution_hydrogens     geom
_atom_sites_solution_primary     direct
_atom_sites_solution_secondary     difmap
_refine_ls_shift/su_max     ?
_refine_ls_shift/su_max_lt     0.001
_refine_ls_shift/su_mean     0.000
_refine_diff_density_max     0.14
_refine_diff_density_min     -0.15
_refine_ls_extinction_method     none
_refine_ls_abs_structure_details     ?
_refine_ls_abs_structure_Flack     .
loop_
    _atom_type_symbol
    _atom_type_description
    _atom_type_scat_dispersion_real
    _atom_type_scat_dispersion_imag
    _atom_type_scat_source
    O O 0.0106 0.0060 'International Tables Vol C Tables 4.2.6.8 and 6.1.1.4'
    N N 0.0061 0.0033 'International Tables Vol C Tables 4.2.6.8 and 6.1.1.4'
    H H 0.0000 0.0000 'International Tables Vol C Tables 4.2.6.8 and 6.1.1.4'
    C C 0.0033 0.0016 'International Tables Vol C Tables 4.2.6.8 and 6.1.1.4'
_computing_data_collection     'X-AREA (Stoe & Cie, 2002)'
_computing_cell_refinement     'X-AREA (Stoe & Cie, 2002)'
_computing_data_reduction     'X-RED32 (Stoe & Cie, 2002)'
_computing_structure_solution     'SIR97 (Altomare <i>et al.</i>,  1999)'
_computing_structure_refinement     'SHELXL97 (Sheldrick, 2008)'
_computing_molecular_graphics     'ORTEP-3 for Windows (Farrugia, 1997)'
_computing_publication_material     'WinGX (Farrugia, 1999)'
loop_
    _atom_site_type_symbol
    _atom_site_label
    _atom_site_fract_x
    _atom_site_fract_y
    _atom_site_fract_z
    _atom_site_U_iso_or_equiv
    _atom_site_thermal_displace_type
    _atom_site_calc_flag
    _atom_site_refinement_flags
    _atom_site_occupancy
    O O1 0.77910(7) 0.86642(13) 0.78316(6) 0.0564(4) Uani . . 1.000
    O O2 0.75320(8) 0.76212(12) 0.50119(6) 0.0545(4) Uani . . 1.000
    N N1 0.65740(8) 0.85831(14) 0.71319(7) 0.0435(4) Uani . . 1.000
    N N2 0.57156(8) 0.85469(13) 0.70467(7) 0.0429(4) Uani . . 1.000
    N N3 0.83628(9) 0.57588(14) 0.54110(7) 0.0483(4) Uani . . 1.000
    N N4 0.89677(9) 0.28978(14) 0.50320(7) 0.0512(5) Uani . . 1.000
    C C1 0.70100(10) 0.85822(16) 0.78161(8) 0.0430(5) Uani . . 1.000
    C C2 0.64657(10) 0.84702(16) 0.84615(8) 0.0429(5) Uani . . 1.000
    C C3 0.56060(9) 0.84191(14) 0.84000(8) 0.0380(4) Uani . . 1.000
    C C4 0.52408(9) 0.84847(15) 0.76493(8) 0.0378(4) Uani . . 1.000
    C C5 0.43077(9) 0.84729(15) 0.74879(8) 0.0383(4) Uani . . 1.000
    C C6 0.37801(11) 0.73728(17) 0.77581(9) 0.0490(5) Uani . . 1.000
    C C7 0.29174(12) 0.73806(19) 0.75865(10) 0.0568(6) Uani . . 1.000
    C C8 0.25695(11) 0.84874(19) 0.71553(10) 0.0568(6) Uani . . 1.000
    C C9 0.30880(12) 0.95805(19) 0.68845(10) 0.0570(6) Uani . . 1.000
    C C10 0.39510(11) 0.95668(17) 0.70496(9) 0.0481(5) Uani . . 1.000
    C C11 0.50675(9) 0.82763(15) 0.90846(8) 0.0391(4) Uani . . 1.000
    C C12 0.52513(11) 0.72082(17) 0.96183(9) 0.0498(5) Uani . . 1.000
    C C13 0.47574(13) 0.7070(2) 1.02585(9) 0.0591(6) Uani . . 1.000
    C C14 0.40832(12) 0.8005(2) 1.03718(10) 0.0605(6) Uani . . 1.000
    C C15 0.39035(11) 0.90860(19) 0.98546(9) 0.0538(6) Uani . . 1.000
    C C16 0.43914(10) 0.92255(17) 0.92135(8) 0.0454(5) Uani . . 1.000
    C C17 0.70489(11) 0.85361(17) 0.64203(8) 0.0490(5) Uani . . 1.000
    C C18 0.74754(11) 0.70578(16) 0.63244(8) 0.0481(5) Uani . . 1.000
    C C19 0.78017(10) 0.68481(16) 0.55269(8) 0.0410(5) Uani . . 1.000
    C C20 0.86743(11) 0.54334(17) 0.46501(8) 0.0486(5) Uani . . 1.000
    C C21 0.85466(11) 0.38316(17) 0.44691(9) 0.0485(5) Uani . . 1.000
    C C22 0.86159(14) 0.32222(19) 0.57767(10) 0.0624(6) Uani . . 1.000
    C C23 0.87401(13) 0.4804(2) 0.59858(9) 0.0624(7) Uani . . 1.000
    C C24 0.88493(13) 0.13378(18) 0.48756(11) 0.0628(7) Uani . . 1.000
    C C25 0.93064(11) 0.07611(16) 0.41898(9) 0.0476(5) Uani . . 1.000
    C C26 1.00083(12) 0.14359(18) 0.38788(10) 0.0566(6) Uani . . 1.000
    C C27 1.04082(13) 0.0836(2) 0.32604(11) 0.0674(7) Uani . . 1.000
    C C28 1.01149(16) -0.0452(2) 0.29468(11) 0.0732(8) Uani . . 1.000
    C C29 0.94303(15) -0.1147(2) 0.32600(12) 0.0724(8) Uani . . 1.000
    C C30 0.90291(12) -0.05462(18) 0.38750(11) 0.0580(6) Uani . . 1.000
    H H2 0.67140 0.84310 0.89410 0.0510 Uiso calc R 1.000
    H H6 0.40080 0.66260 0.80560 0.0590 Uiso calc R 1.000
    H H7 0.25700 0.66310 0.77640 0.0680 Uiso calc R 1.000
    H H8 0.19880 0.84970 0.70470 0.0680 Uiso calc R 1.000
    H H9 0.28570 1.03300 0.65900 0.0680 Uiso calc R 1.000
    H H10 0.42970 1.03080 0.68620 0.0580 Uiso calc R 1.000
    H H12 0.57100 0.65790 0.95460 0.0600 Uiso calc R 1.000
    H H13 0.48820 0.63440 1.06120 0.0710 Uiso calc R 1.000
    H H14 0.37480 0.79040 1.08000 0.0730 Uiso calc R 1.000
    H H15 0.34520 0.97260 0.99360 0.0650 Uiso calc R 1.000
    H H16 0.42670 0.99610 0.88650 0.0540 Uiso calc R 1.000
    H H17A 0.74780 0.93030 0.64210 0.0590 Uiso calc R 1.000
    H H17B 0.66620 0.87120 0.59990 0.0590 Uiso calc R 1.000
    H H18A 0.70700 0.62870 0.64390 0.0580 Uiso calc R 1.000
    H H18B 0.79480 0.69770 0.66800 0.0580 Uiso calc R 1.000
    H H20A 0.92760 0.56750 0.46210 0.0580 Uiso calc R 1.000
    H H20B 0.83690 0.60290 0.42820 0.0580 Uiso calc R 1.000
    H H21A 0.79410 0.36130 0.44560 0.0580 Uiso calc R 1.000
    H H21B 0.87760 0.36230 0.39730 0.0580 Uiso calc R 1.000
    H H22A 0.88930 0.26060 0.61530 0.0750 Uiso calc R 1.000
    H H22B 0.80110 0.29940 0.57750 0.0750 Uiso calc R 1.000
    H H23A 0.84760 0.49950 0.64700 0.0750 Uiso calc R 1.000
    H H23B 0.93450 0.50130 0.60350 0.0750 Uiso calc R 1.000
    H H24A 0.82440 0.11510 0.48110 0.0750 Uiso calc R 1.000
    H H24B 0.90420 0.07860 0.53140 0.0750 Uiso calc R 1.000
    H H26 1.02140 0.23040 0.40880 0.0680 Uiso calc R 1.000
    H H27 1.08790 0.13050 0.30540 0.0810 Uiso calc R 1.000
    H H28 1.03800 -0.08480 0.25250 0.0880 Uiso calc R 1.000
    H H29 0.92360 -0.20280 0.30560 0.0870 Uiso calc R 1.000
    H H30 0.85630 -0.10270 0.40830 0.0700 Uiso calc R 1.000
loop_
    _atom_site_aniso_label
    _atom_site_aniso_U_11
    _atom_site_aniso_U_22
    _atom_site_aniso_U_33
    _atom_site_aniso_U_12
    _atom_site_aniso_U_13
    _atom_site_aniso_U_23
    O1 0.0356(7) 0.0821(8) 0.0516(6) 0.0029(6) 0.0057(5) -0.0074(6)
    O2 0.0572(8) 0.0642(7) 0.0423(6) 0.0168(6) 0.0084(5) -0.0007(5)
    N1 0.0377(7) 0.0554(7) 0.0374(6) 0.0085(6) 0.0074(5) -0.0026(6)
    N2 0.0392(7) 0.0508(7) 0.0386(7) 0.0076(6) 0.0029(6) -0.0026(5)
    N3 0.0500(8) 0.0562(7) 0.0388(7) 0.0133(6) 0.0059(6) -0.0037(6)
    N4 0.0533(9) 0.0515(7) 0.0488(8) 0.0122(6) 0.0070(6) 0.0015(6)
    C1 0.0388(9) 0.0487(8) 0.0416(8) 0.0071(7) 0.0022(7) -0.0051(7)
    C2 0.0416(9) 0.0529(8) 0.0341(7) 0.0067(7) 0.0008(6) -0.0043(6)
    C3 0.0402(9) 0.0367(7) 0.0371(7) 0.0055(6) 0.0033(6) -0.0021(6)
    C4 0.0396(8) 0.0372(7) 0.0366(8) 0.0051(6) 0.0037(6) -0.0012(6)
    C5 0.0388(8) 0.0420(7) 0.0342(7) 0.0034(6) 0.0022(6) -0.0048(6)
    C6 0.0466(10) 0.0452(8) 0.0551(9) 0.0012(7) -0.0026(7) 0.0055(7)
    C7 0.0461(10) 0.0561(10) 0.0683(11) -0.0091(8) 0.0007(8) 0.0012(9)
    C8 0.0397(10) 0.0632(10) 0.0674(11) 0.0031(8) -0.0076(8) -0.0086(9)
    C9 0.0513(11) 0.0553(9) 0.0640(11) 0.0079(8) -0.0126(9) 0.0052(8)
    C10 0.0446(9) 0.0486(9) 0.0509(9) 0.0012(7) -0.0028(7) 0.0039(7)
    C11 0.0379(8) 0.0458(8) 0.0337(7) 0.0012(6) 0.0020(6) -0.0024(6)
    C12 0.0521(10) 0.0534(9) 0.0440(9) 0.0074(8) 0.0029(7) 0.0014(7)
    C13 0.0657(12) 0.0676(10) 0.0441(9) 0.0003(9) 0.0070(8) 0.0124(8)
    C14 0.0550(11) 0.0813(12) 0.0455(9) -0.0051(10) 0.0153(8) 0.0001(9)
    C15 0.0413(10) 0.0713(10) 0.0489(9) 0.0076(8) 0.0083(8) -0.0077(8)
    C16 0.0421(9) 0.0524(8) 0.0417(8) 0.0069(7) 0.0016(7) -0.0003(7)
    C17 0.0487(10) 0.0600(9) 0.0385(8) 0.0092(8) 0.0117(7) -0.0013(7)
    C18 0.0501(10) 0.0519(9) 0.0426(8) 0.0015(7) 0.0098(7) -0.0071(7)
    C19 0.0350(8) 0.0467(8) 0.0413(8) -0.0018(6) 0.0038(6) -0.0056(7)
    C20 0.0472(10) 0.0557(9) 0.0432(8) 0.0099(7) 0.0115(7) -0.0024(7)
    C21 0.0462(10) 0.0566(9) 0.0427(8) 0.0080(7) 0.0054(7) -0.0028(7)
    C22 0.0721(13) 0.0687(11) 0.0465(9) 0.0236(9) 0.0087(9) 0.0087(8)
    C23 0.0660(13) 0.0771(12) 0.0439(9) 0.0254(10) -0.0028(8) -0.0051(8)
    C24 0.0664(12) 0.0523(10) 0.0699(12) 0.0077(8) 0.0195(10) 0.0062(9)
    C25 0.0438(9) 0.0430(8) 0.0560(9) 0.0066(7) 0.0039(7) 0.0052(7)
    C26 0.0504(11) 0.0491(9) 0.0704(11) -0.0015(8) 0.0078(9) -0.0006(8)
    C27 0.0567(12) 0.0738(12) 0.0721(12) 0.0094(10) 0.0182(10) 0.0148(10)
    C28 0.0857(16) 0.0784(13) 0.0557(11) 0.0254(12) 0.0058(11) -0.0058(10)
    C29 0.0785(16) 0.0632(11) 0.0754(13) 0.0039(10) -0.0073(12) -0.0143(10)
    C30 0.0475(11) 0.0512(9) 0.0751(12) -0.0004(8) -0.0013(9) 0.0040(9)
_geom_special_details
;
Bond distances, angles <i>etc</i>. have been calculated using the rounded
fractional coordinates. All su's are estimated from the variances of the
(full) variance-covariance matrix. The cell e.s.d.'s are taken into account in
the estimation of distances, angles and torsion angles
;
loop_
    _geom_bond_atom_site_label_1
    _geom_bond_atom_site_label_2
    _geom_bond_site_symmetry_1
    _geom_bond_site_symmetry_2
    _geom_bond_distance
    _geom_bond_publ_flag
    O1 C1 . . 1.2263(19) no
    O2 C19 . . 1.2232(18) no
    N1 N2 . . 1.3527(18) no
    N1 C1 . . 1.3832(19) no
    N1 C17 . . 1.468(2) no
    N2 C4 . . 1.3064(19) no
    N3 C19 . . 1.343(2) no
    N3 C20 . . 1.4655(19) no
    N3 C23 . . 1.459(2) no
    N4 C21 . . 1.462(2) no
    N4 C22 . . 1.462(2) no
    N4 C24 . . 1.460(2) no
    C1 C2 . . 1.435(2) no
    C2 C3 . . 1.352(2) no
    C3 C4 . . 1.441(2) no
    C3 C11 . . 1.488(2) no
    C4 C5 . . 1.487(2) no
    C5 C6 . . 1.387(2) no
    C5 C10 . . 1.378(2) no
    C6 C7 . . 1.383(3) no
    C7 C8 . . 1.374(2) no
    C8 C9 . . 1.375(2) no
    C9 C10 . . 1.381(3) no
    C11 C12 . . 1.384(2) no
    C11 C16 . . 1.388(2) no
    C12 C13 . . 1.383(2) no
    C13 C14 . . 1.374(3) no
    C14 C15 . . 1.371(2) no
    C15 C16 . . 1.379(2) no
    C17 C18 . . 1.514(2) no
    C18 C19 . . 1.516(2) no
    C20 C21 . . 1.507(2) no
    C22 C23 . . 1.501(3) no
    C24 C25 . . 1.509(3) no
    C25 C26 . . 1.379(2) no
    C25 C30 . . 1.383(2) no
    C26 C27 . . 1.378(3) no
    C27 C28 . . 1.375(3) no
    C28 C29 . . 1.368(3) no
    C29 C30 . . 1.375(3) no
    C2 H2 . . 0.9300 no
    C6 H6 . . 0.9300 no
    C7 H7 . . 0.9300 no
    C8 H8 . . 0.9300 no
    C9 H9 . . 0.9300 no
    C10 H10 . . 0.9300 no
    C12 H12 . . 0.9300 no
    C13 H13 . . 0.9300 no
    C14 H14 . . 0.9300 no
    C15 H15 . . 0.9300 no
    C16 H16 . . 0.9300 no
    C17 H17A . . 0.9700 no
    C17 H17B . . 0.9700 no
    C18 H18A . . 0.9700 no
    C18 H18B . . 0.9700 no
    C20 H20A . . 0.9700 no
    C20 H20B . . 0.9700 no
    C21 H21A . . 0.9700 no
    C21 H21B . . 0.9700 no
    C22 H22A . . 0.9700 no
    C22 H22B . . 0.9700 no
    C23 H23A . . 0.9700 no
    C23 H23B . . 0.9700 no
    C24 H24A . . 0.9700 no
    C24 H24B . . 0.9700 no
    C26 H26 . . 0.9300 no
    C27 H27 . . 0.9300 no
    C28 H28 . . 0.9300 no
    C29 H29 . . 0.9300 no
    C30 H30 . . 0.9300 no
loop_
    _geom_contact_atom_site_label_1
    _geom_contact_atom_site_label_2
    _geom_contact_distance
    _geom_contact_site_symmetry_1
    _geom_contact_site_symmetry_2
    _geom_contact_publ_flag
    O1 C18 3.0755(18) . . no
    O2 C2 3.3470(19) . 4_564 no
    O1 H17A 2.6000 . . no
    O1 H27 2.6200 . 3_766 no
    O1 H20B 2.7200 . 4_565 no
    O1 H29 2.7400 . 4_555 no
    O1 H18B 2.5600 . . no
    O2 H20B 2.3500 . . no
    O2 H30 2.6200 . 1_565 no
    O2 H17B 2.4400 . . no
    O2 H2 2.4700 . 4_564 no
    N3 N4 2.8564(18) . . no
    N4 N3 2.8564(18) . . no
    N1 H6 2.9400 . 2_656 no
    N2 H13 2.8400 . 4_564 no
    N2 H10 2.7600 . . no
    N2 H6 2.8500 . 2_656 no
    N4 H26 2.6400 . . no
    C1 C7 3.536(2) . 2_656 no
    C2 O2 3.3470(19) . 4_565 no
    C5 C16 3.128(2) . . no
    C6 C16 3.215(2) . . no
    C6 C11 3.187(2) . . no
    C7 C1 3.536(2) . 2_646 no
    C11 C6 3.187(2) . . no
    C11 C15 3.441(2) . 3_677 no
    C14 C16 3.548(2) . 3_677 no
    C15 C16 3.484(2) . 3_677 no
    C15 C11 3.441(2) . 3_677 no
    C16 C5 3.128(2) . . no
    C16 C15 3.484(2) . 3_677 no
    C16 C14 3.548(2) . 3_677 no
    C16 C6 3.215(2) . . no
    C18 O1 3.0755(18) . . no
    C21 C26 3.339(2) . . no
    C26 C21 3.339(2) . . no
    C1 H18B 2.9000 . . no
    C1 H7 3.0400 . 2_656 no
    C2 H12 2.8400 . . no
    C2 H9 3.0500 . 2_646 no
    C3 H10 2.8800 . 2_646 no
    C3 H6 3.0500 . . no
    C4 H16 2.9700 . . no
    C5 H16 2.7900 . . no
    C10 H13 3.0600 . 4_564 no
    C11 H6 2.8800 . . no
    C12 H2 2.8300 . . no
    C18 H23A 2.4600 . . no
    C19 H15 2.8700 . 2_646 no
    C21 H26 3.0400 . . no
    C23 H18A 3.0600 . . no
    C23 H18B 2.6500 . . no
    C25 H8 3.0400 . 3_666 no
    C25 H24B 3.0700 . 3_756 no
    C25 H21B 2.7600 . . no
    C26 H21B 2.7800 . . no
    C26 H24B 2.8800 . 3_756 no
    C27 H29 3.0900 . 2_755 no
    C27 H24B 3.0400 . 3_756 no
    C28 H22A 2.9600 . 3_756 no
    C30 H8 2.9400 . 3_666 no
    C30 H9 3.0700 . 3_666 no
    H2 C12 2.8300 . . no
    H2 H12 2.5500 . . no
    H2 O2 2.4700 . 4_565 no
    H6 C3 3.0500 . . no
    H6 C11 2.8800 . . no
    H6 N1 2.9400 . 2_646 no
    H6 N2 2.8500 . 2_646 no
    H7 C1 3.0400 . 2_646 no
    H7 H17A 2.5700 . 2_646 no
    H8 C25 3.0400 . 3_666 no
    H8 C30 2.9400 . 3_666 no
    H9 C2 3.0500 . 2_656 no
    H9 C30 3.0700 . 3_666 no
    H9 H30 2.5900 . 3_666 no
    H10 N2 2.7600 . . no
    H10 C3 2.8800 . 2_656 no
    H12 C2 2.8400 . . no
    H12 H2 2.5500 . . no
    H13 N2 2.8400 . 4_565 no
    H13 C10 3.0600 . 4_565 no
    H15 C19 2.8700 . 2_656 no
    H16 C4 2.9700 . . no
    H16 C5 2.7900 . . no
    H16 H18A 2.4700 . 2_656 no
    H17A O1 2.6000 . . no
    H17A H7 2.5700 . 2_656 no
    H17B O2 2.4400 . . no
    H18A C23 3.0600 . . no
    H18A H23A 2.5000 . . no
    H18A H16 2.4700 . 2_646 no
    H18B O1 2.5600 . . no
    H18B C1 2.9000 . . no
    H18B C23 2.6500 . . no
    H18B H23A 2.0200 . . no
    H18B H27 2.4600 . 3_766 no
    H20A H23B 2.5700 . . no
    H20A H23B 2.5400 . 3_766 no
    H20B O2 2.3500 . . no
    H20B O1 2.7200 . 4_564 no
    H21A H22B 2.4000 . . no
    H21A H24A 2.3800 . . no
    H21B C25 2.7600 . . no
    H21B C26 2.7800 . . no
    H21B H26 2.5600 . . no
    H22A H24B 2.2400 . . no
    H22A C28 2.9600 . 3_756 no
    H22B H21A 2.4000 . . no
    H22B H24A 2.4200 . . no
    H23A C18 2.4600 . . no
    H23A H18A 2.5000 . . no
    H23A H18B 2.0200 . . no
    H23B H20A 2.5700 . . no
    H23B H20A 2.5400 . 3_766 no
    H23B H26 2.5500 . 3_766 no
    H24A H21A 2.3800 . . no
    H24A H22B 2.4200 . . no
    H24A H30 2.4200 . . no
    H24B H22A 2.2400 . . no
    H24B C25 3.0700 . 3_756 no
    H24B C26 2.8800 . 3_756 no
    H24B C27 3.0400 . 3_756 no
    H26 N4 2.6400 . . no
    H26 C21 3.0400 . . no
    H26 H21B 2.5600 . . no
    H26 H23B 2.5500 . 3_766 no
    H27 H29 2.4900 . 2_755 no
    H27 O1 2.6200 . 3_766 no
    H27 H18B 2.4600 . 3_766 no
    H29 C27 3.0900 . 2_745 no
    H29 H27 2.4900 . 2_745 no
    H29 O1 2.7400 . 4_554 no
    H30 O2 2.6200 . 1_545 no
    H30 H24A 2.4200 . . no
    H30 H9 2.5900 . 3_666 no
loop_
    _geom_angle_atom_site_label_1
    _geom_angle_atom_site_label_2
    _geom_angle_atom_site_label_3
    _geom_angle_site_symmetry_1
    _geom_angle_site_symmetry_2
    _geom_angle_site_symmetry_3
    _geom_angle
    _geom_angle_publ_flag
    N2 N1 C1 . . . 125.43(12) no
    N2 N1 C17 . . . 114.57(12) no
    C1 N1 C17 . . . 119.91(13) no
    N1 N2 C4 . . . 118.95(12) no
    C19 N3 C20 . . . 120.92(13) no
    C19 N3 C23 . . . 126.61(13) no
    C20 N3 C23 . . . 112.46(13) no
    C21 N4 C22 . . . 108.86(13) no
    C21 N4 C24 . . . 112.48(13) no
    C22 N4 C24 . . . 108.60(13) no
    O1 C1 N1 . . . 120.27(13) no
    O1 C1 C2 . . . 125.99(14) no
    N1 C1 C2 . . . 113.74(13) no
    C1 C2 C3 . . . 122.58(13) no
    C2 C3 C4 . . . 117.35(13) no
    C2 C3 C11 . . . 120.70(13) no
    C4 C3 C11 . . . 121.94(12) no
    N2 C4 C3 . . . 121.88(13) no
    N2 C4 C5 . . . 114.25(12) no
    C3 C4 C5 . . . 123.87(13) no
    C4 C5 C6 . . . 121.83(13) no
    C4 C5 C10 . . . 119.70(13) no
    C6 C5 C10 . . . 118.46(14) no
    C5 C6 C7 . . . 120.37(15) no
    C6 C7 C8 . . . 120.49(16) no
    C7 C8 C9 . . . 119.50(17) no
    C8 C9 C10 . . . 120.06(16) no
    C5 C10 C9 . . . 121.11(15) no
    C3 C11 C12 . . . 120.00(13) no
    C3 C11 C16 . . . 121.25(12) no
    C12 C11 C16 . . . 118.73(14) no
    C11 C12 C13 . . . 120.49(15) no
    C12 C13 C14 . . . 120.02(16) no
    C13 C14 C15 . . . 120.12(16) no
    C14 C15 C16 . . . 120.13(16) no
    C11 C16 C15 . . . 120.50(14) no
    N1 C17 C18 . . . 110.48(12) no
    C17 C18 C19 . . . 111.68(12) no
    O2 C19 N3 . . . 122.30(14) no
    O2 C19 C18 . . . 120.13(14) no
    N3 C19 C18 . . . 117.52(13) no
    N3 C20 C21 . . . 110.24(13) no
    N4 C21 C20 . . . 111.18(13) no
    N4 C22 C23 . . . 111.52(14) no
    N3 C23 C22 . . . 110.54(14) no
    N4 C24 C25 . . . 115.53(14) no
    C24 C25 C26 . . . 123.48(15) no
    C24 C25 C30 . . . 118.26(15) no
    C26 C25 C30 . . . 118.20(16) no
    C25 C26 C27 . . . 120.65(16) no
    C26 C27 C28 . . . 120.36(19) no
    C27 C28 C29 . . . 119.52(19) no
    C28 C29 C30 . . . 120.14(18) no
    C25 C30 C29 . . . 121.12(17) no
    C1 C2 H2 . . . 119.00 no
    C3 C2 H2 . . . 119.00 no
    C5 C6 H6 . . . 120.00 no
    C7 C6 H6 . . . 120.00 no
    C6 C7 H7 . . . 120.00 no
    C8 C7 H7 . . . 120.00 no
    C7 C8 H8 . . . 120.00 no
    C9 C8 H8 . . . 120.00 no
    C8 C9 H9 . . . 120.00 no
    C10 C9 H9 . . . 120.00 no
    C5 C10 H10 . . . 119.00 no
    C9 C10 H10 . . . 119.00 no
    C11 C12 H12 . . . 120.00 no
    C13 C12 H12 . . . 120.00 no
    C12 C13 H13 . . . 120.00 no
    C14 C13 H13 . . . 120.00 no
    C13 C14 H14 . . . 120.00 no
    C15 C14 H14 . . . 120.00 no
    C14 C15 H15 . . . 120.00 no
    C16 C15 H15 . . . 120.00 no
    C11 C16 H16 . . . 120.00 no
    C15 C16 H16 . . . 120.00 no
    N1 C17 H17A . . . 110.00 no
    N1 C17 H17B . . . 110.00 no
    C18 C17 H17A . . . 110.00 no
    C18 C17 H17B . . . 110.00 no
    H17A C17 H17B . . . 108.00 no
    C17 C18 H18A . . . 109.00 no
    C17 C18 H18B . . . 109.00 no
    C19 C18 H18A . . . 109.00 no
    C19 C18 H18B . . . 109.00 no
    H18A C18 H18B . . . 108.00 no
    N3 C20 H20A . . . 110.00 no
    N3 C20 H20B . . . 110.00 no
    C21 C20 H20A . . . 110.00 no
    C21 C20 H20B . . . 110.00 no
    H20A C20 H20B . . . 108.00 no
    N4 C21 H21A . . . 109.00 no
    N4 C21 H21B . . . 109.00 no
    C20 C21 H21A . . . 109.00 no
    C20 C21 H21B . . . 109.00 no
    H21A C21 H21B . . . 108.00 no
    N4 C22 H22A . . . 109.00 no
    N4 C22 H22B . . . 109.00 no
    C23 C22 H22A . . . 109.00 no
    C23 C22 H22B . . . 109.00 no
    H22A C22 H22B . . . 108.00 no
    N3 C23 H23A . . . 110.00 no
    N3 C23 H23B . . . 110.00 no
    C22 C23 H23A . . . 110.00 no
    C22 C23 H23B . . . 110.00 no
    H23A C23 H23B . . . 108.00 no
    N4 C24 H24A . . . 108.00 no
    N4 C24 H24B . . . 108.00 no
    C25 C24 H24A . . . 108.00 no
    C25 C24 H24B . . . 108.00 no
    H24A C24 H24B . . . 107.00 no
    C25 C26 H26 . . . 120.00 no
    C27 C26 H26 . . . 120.00 no
    C26 C27 H27 . . . 120.00 no
    C28 C27 H27 . . . 120.00 no
    C27 C28 H28 . . . 120.00 no
    C29 C28 H28 . . . 120.00 no
    C28 C29 H29 . . . 120.00 no
    C30 C29 H29 . . . 120.00 no
    C25 C30 H30 . . . 119.00 no
    C29 C30 H30 . . . 119.00 no
loop_
    _geom_torsion_atom_site_label_1
    _geom_torsion_atom_site_label_2
    _geom_torsion_atom_site_label_3
    _geom_torsion_atom_site_label_4
    _geom_torsion_site_symmetry_1
    _geom_torsion_site_symmetry_2
    _geom_torsion_site_symmetry_3
    _geom_torsion_site_symmetry_4
    _geom_torsion
    _geom_torsion_publ_flag
    C1 N1 N2 C4 . . . . -1.0(2) no
    C17 N1 N2 C4 . . . . 175.45(13) no
    N2 N1 C1 O1 . . . . -177.67(14) no
    C17 N1 C1 O1 . . . . 6.0(2) no
    N2 N1 C1 C2 . . . . 2.7(2) no
    C17 N1 C1 C2 . . . . -173.61(13) no
    N2 N1 C17 C18 . . . . -107.77(14) no
    C1 N1 C17 C18 . . . . 68.93(17) no
    N1 N2 C4 C3 . . . . -1.5(2) no
    N1 N2 C4 C5 . . . . 179.11(12) no
    C20 N3 C19 O2 . . . . -0.7(2) no
    C23 N3 C19 O2 . . . . 178.20(16) no
    C23 N3 C20 C21 . . . . 53.97(18) no
    C19 N3 C20 C21 . . . . -127.01(15) no
    C23 N3 C19 C18 . . . . -4.4(2) no
    C19 N3 C23 C22 . . . . 127.24(17) no
    C20 N3 C19 C18 . . . . 176.74(14) no
    C20 N3 C23 C22 . . . . -53.8(2) no
    C24 N4 C21 C20 . . . . 179.51(14) no
    C21 N4 C22 C23 . . . . -58.98(19) no
    C22 N4 C21 C20 . . . . 59.10(17) no
    C24 N4 C22 C23 . . . . 178.24(16) no
    C22 N4 C24 C25 . . . . -170.09(16) no
    C21 N4 C24 C25 . . . . 69.35(19) no
    N1 C1 C2 C3 . . . . -2.0(2) no
    O1 C1 C2 C3 . . . . 178.38(15) no
    C1 C2 C3 C11 . . . . 178.92(13) no
    C1 C2 C3 C4 . . . . -0.1(2) no
    C11 C3 C4 C5 . . . . 2.3(2) no
    C2 C3 C4 C5 . . . . -178.64(13) no
    C2 C3 C11 C12 . . . . -49.2(2) no
    C2 C3 C11 C16 . . . . 128.97(15) no
    C4 C3 C11 C12 . . . . 129.80(15) no
    C4 C3 C11 C16 . . . . -52.04(19) no
    C11 C3 C4 N2 . . . . -177.02(13) no
    C2 C3 C4 N2 . . . . 2.0(2) no
    C3 C4 C5 C10 . . . . 126.30(15) no
    N2 C4 C5 C10 . . . . -54.31(18) no
    N2 C4 C5 C6 . . . . 124.74(15) no
    C3 C4 C5 C6 . . . . -54.7(2) no
    C6 C5 C10 C9 . . . . 0.4(2) no
    C10 C5 C6 C7 . . . . 0.2(2) no
    C4 C5 C10 C9 . . . . 179.48(15) no
    C4 C5 C6 C7 . . . . -178.86(14) no
    C5 C6 C7 C8 . . . . -0.9(3) no
    C6 C7 C8 C9 . . . . 1.0(3) no
    C7 C8 C9 C10 . . . . -0.4(3) no
    C8 C9 C10 C5 . . . . -0.3(3) no
    C12 C11 C16 C15 . . . . -1.2(2) no
    C3 C11 C16 C15 . . . . -179.40(14) no
    C3 C11 C12 C13 . . . . 179.70(15) no
    C16 C11 C12 C13 . . . . 1.5(2) no
    C11 C12 C13 C14 . . . . -0.6(3) no
    C12 C13 C14 C15 . . . . -0.6(3) no
    C13 C14 C15 C16 . . . . 0.9(3) no
    C14 C15 C16 C11 . . . . 0.0(3) no
    N1 C17 C18 C19 . . . . 167.27(13) no
    C17 C18 C19 N3 . . . . 164.55(14) no
    C17 C18 C19 O2 . . . . -18.0(2) no
    N3 C20 C21 N4 . . . . -56.76(18) no
    N4 C22 C23 N3 . . . . 56.5(2) no
    N4 C24 C25 C26 . . . . 22.2(2) no
    N4 C24 C25 C30 . . . . -160.63(16) no
    C24 C25 C26 C27 . . . . 178.65(17) no
    C30 C25 C26 C27 . . . . 1.4(3) no
    C24 C25 C30 C29 . . . . -178.55(18) no
    C26 C25 C30 C29 . . . . -1.2(3) no
    C25 C26 C27 C28 . . . . -0.4(3) no
    C26 C27 C28 C29 . . . . -1.0(3) no
    C27 C28 C29 C30 . . . . 1.2(3) no
    C28 C29 C30 C25 . . . . -0.1(3) no
loop_
    _geom_hbond_atom_site_label_D
    _geom_hbond_atom_site_label_H
    _geom_hbond_atom_site_label_A
    _geom_hbond_site_symmetry_A
    _geom_hbond_distance_DH
    _geom_hbond_distance_HA
    _geom_hbond_distance_DA
    _geom_hbond_angle_DHA
    _geom_hbond_publ_flag
    C2 H2 O2 4_565 0.93 2.47 3.3470(19) 157 yes
    C18 H18B O1 . 0.97 2.56 3.0755(18) 113 yes
    C20 H20B O2 . 0.97 2.35 2.759(2) 105 yes
