# Supplementary material for: 2-[2-(4-Benzyl­piperazin-1-ylcarbon­yl)eth­yl]-5,6-diphenyl­pyridazin-3(2H)-one
Source: Acta Crystallogr Sect E Struct Rep Online. 2008 May 10;64(Pt 6):o1030. doi: 10.1107/S1600536808013159 (PMC2961344; doi:10.1107/S1600536808013159)
Supplement: Supplementary file 2 [file e-64-o1030-Isup2.hkl]

#
# h,k,l, Fc-squared, Fo-squared, sigma(Fo-squared) and status flag
#
data_I
_shelx_title ' TEST STRUCTURE D:\DATA\AAYDIN9_DENE\AAYDIN9'
_shelx_refln_list_code          4
_shelx_F_calc_maximum      250.03
_exptl_crystal_F_000      1016.00
_reflns_d_resolution_high  0.8107
 
loop_
 _symmetry_equiv_pos_as_xyz
 'x, y, z'
 '-x, y+1/2, -z+1/2'
 '-x, -y, -z'
 'x, -y-1/2, z-1/2'
 
_cell_length_a    15.6725
_cell_length_b     9.1139
_cell_length_c    17.6743
_cell_angle_alpha  90.000
_cell_angle_beta   90.553
_cell_angle_gamma  90.000
 
_shelx_F_squared_multiplier     1.000
 
loop_
 _refln_index_h
 _refln_index_k
 _refln_index_l
 _refln_F_squared_calc
 _refln_F_squared_meas
 _refln_F_squared_sigma
 _refln_observed_status
   2   0   0     1195.95     1259.28     25.87 o
   3   0   0     1548.87     1595.19     28.57 o
   4   0   0      253.49      197.64     17.09 o
   5   0   0     1405.77     1342.08     40.09 o
   6   0   0     2416.87     2660.74     98.62 o
   7   0   0     1983.27     2067.49     68.72 o
   8   0   0     1335.76     1222.87     48.61 o
   9   0   0      545.48      568.47     13.91 o
  10   0   0        0.46      -11.64     24.05 o
  11   0   0      550.88      637.76     49.74 o
  12   0   0        0.46       -5.13     11.58 o
  13   0   0       75.40      122.37     11.22 o
  14   0   0      278.73      263.91     19.10 o
  15   0   0      104.74       98.56     12.31 o
  16   0   0       21.70       42.59     10.26 o
  17   0   0       21.63       31.55     16.62 o
  18   0   0        6.82       28.25     10.00 o
  19   0   0        0.67        4.06     12.41 o
   1   1   0     2345.00     2520.13     21.62 o
   2   1   0      881.29      885.41     11.42 o
   3   1   0    11860.16    11812.03    221.55 o
   4   1   0      112.95      101.26     10.74 o
   5   1   0     5422.88     5417.75    112.56 o
   6   1   0      757.29      670.03     19.15 o
   7   1   0     3274.78     3587.03    118.96 o
   8   1   0     2492.20     2795.98    109.20 o
   9   1   0      492.61      597.20     22.25 o
  10   1   0      166.79      192.79      9.70 o
  11   1   0      491.70      515.78     23.14 o
  12   1   0       30.00       43.89     12.61 o
  13   1   0        0.06       21.62      7.95 o
  14   1   0        0.31       17.94      7.56 o
  15   1   0      171.66      167.59      7.51 o
  16   1   0      218.36      198.58      7.96 o
  17   1   0        1.05        7.39      7.05 o
  18   1   0        1.67       20.78      9.46 o
  19   1   0        0.39       13.91      7.22 o
   0   2   0     8097.70     7987.16     52.62 o
   1   2   0    13805.65    13239.66     60.83 o
   2   2   0     1850.65     1857.99     11.14 o
   3   2   0      718.79      699.55      8.98 o
   4   2   0     6957.66     7014.73     54.16 o
   5   2   0      162.08      170.88      7.72 o
   6   2   0      617.91      598.03     22.95 o
   7   2   0      799.61      816.80     35.37 o
   8   2   0     1086.82     1178.81     39.99 o
   9   2   0       43.82       55.43      7.28 o
  10   2   0        2.15        2.95      7.71 o
  11   2   0       50.85       42.51      7.77 o
  12   2   0       18.69       14.56      7.48 o
  13   2   0       16.72       14.95      7.32 o
  14   2   0        4.37       -2.41      8.10 o
  15   2   0       63.36       68.98      8.30 o
  16   2   0        4.22        3.11      7.26 o
  17   2   0       29.78       41.34      6.65 o
  18   2   0       18.41       27.38      7.25 o
  19   2   0       30.81       25.59      7.92 o
   1   3   0      571.75      532.41      6.56 o
   2   3   0      375.39      381.32      6.09 o
   3   3   0      655.61      649.62      7.20 o
   4   3   0      875.44      850.94      7.46 o
   5   3   0     1159.12     1151.91     11.05 o
   6   3   0       11.96       19.27      6.03 o
   7   3   0      607.33      641.11     23.08 o
   8   3   0        2.11       -5.26      6.48 o
   9   3   0      193.47      174.28     10.54 o
  10   3   0       12.99        6.07      6.76 o
  11   3   0      178.79      159.05     14.64 o
  12   3   0       94.09       87.46      6.89 o
  13   3   0       54.42       75.95     11.06 o
  14   3   0        2.54       -1.83      8.35 o
  15   3   0      147.84      142.35      8.72 o
  16   3   0      258.29      258.32     19.60 o
  17   3   0      126.91      137.82     11.02 o
  18   3   0        4.89       -1.52      7.56 o
   0   4   0     7353.25     7091.79     68.74 o
   1   4   0       40.61       38.73      4.55 o
   2   4   0      241.27      270.30      5.09 o
   3   4   0        4.26        6.59      4.53 o
   4   4   0        0.00       -1.00      5.00 o
   5   4   0      170.23      169.22      5.55 o
   6   4   0      158.46      137.28      5.88 o
   7   4   0       34.24       52.06      6.17 o
   8   4   0      874.88      878.55     14.36 o
   9   4   0      235.59      230.30     10.72 o
  10   4   0      153.51      159.27      6.73 o
  11   4   0       39.95       33.77      6.27 o
  12   4   0       22.13       31.24      8.50 o
  13   4   0       43.54       40.58      6.52 o
  14   4   0      572.80      585.61     33.54 o
  15   4   0       15.49       15.83      6.78 o
  16   4   0        1.20        3.77      7.23 o
  17   4   0        0.35      -10.14      7.61 o
  18   4   0       39.42       37.74      9.76 o
   1   5   0     1115.59     1066.08      9.72 o
   2   5   0     6577.45     6490.81     44.30 o
   3   5   0      361.15      329.28      5.03 o
   4   5   0      316.34      309.58      5.17 o
   5   5   0       16.60       20.34      4.95 o
   6   5   0       74.27       66.74      4.92 o
   7   5   0      877.22      896.10     11.81 o
   8   5   0      131.00      145.89      5.80 o
   9   5   0      497.13      471.09      6.55 o
  10   5   0        0.16        7.55      5.97 o
  11   5   0      281.54      272.72     13.85 o
  12   5   0       75.33       80.60      6.24 o
  13   5   0      294.26      285.45     11.74 o
  14   5   0       56.31       67.67      6.43 o
  15   5   0      132.56      119.76      6.68 o
  16   5   0       35.26       40.27      6.85 o
  17   5   0        1.32        8.63      8.07 o
   0   6   0      349.94      331.24      7.00 o
   1   6   0     1015.24     1058.65      8.62 o
   2   6   0        5.20        8.31      4.42 o
   3   6   0       82.04       88.39      4.74 o
   4   6   0       97.79       94.50      5.00 o
   5   6   0       26.67       35.92      4.67 o
   6   6   0      114.36      108.00      4.85 o
   7   6   0       18.60       19.10      5.32 o
   8   6   0        3.99        3.19      5.40 o
   9   6   0      642.67      631.04      9.32 o
  10   6   0       21.59       12.34      5.95 o
  11   6   0       33.54       43.43      7.24 o
  12   6   0       16.84       25.08      6.11 o
  13   6   0      145.23      140.45      6.22 o
  14   6   0      169.75      145.53      8.58 o
  15   6   0        8.83       17.49      7.40 o
  16   6   0        0.98       -1.40      6.86 o
   1   7   0        2.40        4.54      4.39 o
   2   7   0        1.91        5.35      4.50 o
   3   7   0       17.21       18.19      4.57 o
   4   7   0       44.13       44.24      4.57 o
   5   7   0       59.61       52.08      4.77 o
   6   7   0       27.00       30.90      5.05 o
   7   7   0        5.98        4.04      4.85 o
   8   7   0       87.95       82.43      5.04 o
   9   7   0        1.77       -0.64      5.07 o
  10   7   0       19.92       18.38      6.05 o
  11   7   0       28.17       18.08      7.05 o
  12   7   0       11.66       14.63      6.31 o
  13   7   0       80.22       82.73      6.89 o
  14   7   0       11.53       10.80      6.41 o
  15   7   0        7.15        9.09      6.81 o
   0   8   0        0.39       -1.51      7.56 o
   1   8   0        8.23        8.40      4.94 o
   2   8   0      126.40      139.32      4.76 o
   3   8   0      159.00      160.52      4.94 o
   4   8   0        0.58        0.16      4.73 o
   5   8   0        3.00        3.50      5.05 o
   6   8   0        4.54        8.06      4.99 o
   7   8   0       42.99       41.51      5.26 o
   8   8   0        2.89        6.56      5.23 o
   9   8   0        4.29        6.41      5.10 o
  10   8   0       15.70       28.96      5.45 o
  11   8   0        2.53        8.56      5.81 o
  12   8   0       33.79       26.05      6.22 o
  13   8   0        6.46        1.50      6.34 o
   1   9   0        8.50       10.11      4.85 o
   2   9   0       92.74       86.70      4.96 o
   3   9   0       71.60       73.08      5.05 o
   4   9   0        0.43        9.22      4.75 o
   5   9   0       28.66       27.26      4.84 o
   6   9   0       29.42       28.83      5.36 o
   7   9   0       24.86       21.82      5.28 o
   8   9   0       51.60       48.89      5.82 o
   9   9   0       20.94       25.09      5.38 o
  10   9   0        0.69        7.45      6.19 o
  11   9   0       19.99       19.49      6.32 o
   0  10   0      468.96      416.14      9.01 o
   1  10   0      105.81       92.59      6.53 o
   2  10   0        0.73        2.65      5.38 o
   3  10   0       60.06       62.87      5.38 o
   4  10   0        0.04       -4.28      5.69 o
   5  10   0        3.83        3.01      5.57 o
   6  10   0        1.27        2.30      5.50 o
   7  10   0       73.91       71.64      5.71 o
   8  10   0        1.81        5.16      5.92 o
   1  11   0        8.69       18.45      6.02 o
   2  11   0        0.00        2.65      6.62 o
   3  11   0       19.29       25.62      5.86 o
 -19   1   1       20.39       19.62     10.59 o
 -18   1   1       24.11       16.22      7.30 o
 -17   1   1       86.07      103.69      8.28 o
 -16   1   1       62.01       53.53      7.15 o
 -15   1   1      202.40      194.39      7.98 o
 -14   1   1       48.66       38.62     11.97 o
 -13   1   1       35.26       27.77      8.20 o
 -12   1   1        0.85       23.41      8.34 o
 -11   1   1       50.83       65.60      9.00 o
 -10   1   1       14.77       20.00      8.55 o
  -9   1   1      278.23      348.29     12.49 o
  -8   1   1       10.04       -2.23      8.70 o
  -7   1   1     4019.07     4263.53    153.96 o
  -6   1   1     1379.49     1422.36     60.32 o
  -5   1   1      873.26      912.10     27.40 o
  -4   1   1     3645.56     3581.67    111.36 o
  -3   1   1    14344.07    13544.10    297.52 o
  -2   1   1     6106.98     5795.60     74.85 o
  -1   1   1     1653.46     1571.32     13.09 o
   0   1   1     2988.77     2801.29     20.75 o
   1   1   1      964.68      996.70     12.02 o
   2   1   1       51.75       74.52      8.44 o
   3   1   1     3697.79     3722.24     19.74 o
   4   1   1     4862.40     4804.61     65.12 o
   5   1   1      839.28      871.13     18.55 o
   6   1   1        7.33        1.43      8.36 o
   7   1   1       51.71       71.61      7.98 o
   8   1   1     1005.07     1123.83     38.39 o
   9   1   1      420.91      421.74     15.83 o
  10   1   1     1021.17     1102.45     43.89 o
  11   1   1      478.46      513.73     21.05 o
  12   1   1      142.60      140.32      7.56 o
  13   1   1       52.78       49.17     10.84 o
  14   1   1       51.42       41.87      7.81 o
  15   1   1      263.01      264.60     17.62 o
  16   1   1       63.50       36.57      9.64 o
  17   1   1       19.85       22.23      7.12 o
  18   1   1        0.35       -1.09      7.03 o
  19   1   1       20.19       18.08      9.11 o
 -19   2   1       64.47       54.84      6.88 o
 -18   2   1        2.83       15.56      7.30 o
 -17   2   1        0.02       10.00      7.26 o
 -16   2   1       56.01       43.57      7.38 o
 -15   2   1       93.92       95.90      7.73 o
 -14   2   1      325.45      316.98     15.52 o
 -13   2   1       88.79       97.58      8.26 o
 -12   2   1        1.06       10.42      7.56 o
 -11   2   1       30.85       18.53      7.86 o
 -10   2   1       18.00       25.73      7.66 o
  -9   2   1      512.00      534.20     24.33 o
  -8   2   1       18.86       13.15      7.68 o
  -7   2   1        4.73        5.76      7.62 o
  -6   2   1       28.27       19.22      7.19 o
  -5   2   1       38.53       31.13      7.30 o
  -4   2   1      643.31      626.18      8.99 o
  -3   2   1     4563.85     4402.36     20.31 o
  -2   2   1      630.14      610.30      8.24 o
  -1   2   1    12118.24    11563.92     41.76 o
   0   2   1    37123.84    34472.71    150.78 o
   1   2   1    11316.00    10759.78     63.71 o
   2   2   1      635.92      633.57      8.71 o
   3   2   1      948.22      946.82      9.23 o
   4   2   1      408.31      400.72      7.96 o
   5   2   1        0.34        0.22      6.50 o
   6   2   1       46.26       59.49      7.04 o
   7   2   1      631.63      663.44     16.40 o
   8   2   1     1826.25     2042.34     64.77 o
   9   2   1     1213.77     1300.94     49.68 o
  10   2   1      217.23      232.91     14.18 o
  11   2   1       89.77      103.38      7.44 o
  12   2   1        1.23       11.37      7.06 o
  13   2   1       58.76       63.63      7.14 o
  14   2   1      229.51      234.29     10.31 o
  15   2   1       34.68       20.57      7.34 o
  16   2   1        3.01       -4.87      7.16 o
  17   2   1       25.97       29.04      9.86 o
  18   2   1        4.73        4.34      7.48 o
 -18   3   1       33.56       24.40      7.60 o
 -17   3   1      158.73      174.35     15.27 o
 -16   3   1      286.51      311.15     27.39 o
 -15   3   1        7.61        5.01      7.51 o
 -14   3   1       94.86      109.20      7.28 o
 -13   3   1       37.47       28.72      7.04 o
 -12   3   1        8.48       -0.17      7.59 o
 -11   3   1       27.67       29.69      6.93 o
 -10   3   1      139.33      139.40     12.55 o
  -9   3   1      312.80      319.63     19.75 o
  -8   3   1      319.81      343.83     14.72 o
  -7   3   1        1.41        4.60      6.59 o
  -6   3   1     1116.20     1175.70     15.96 o
  -5   3   1       64.18       81.65      5.96 o
  -4   3   1       22.15       29.04      5.66 o
  -3   3   1      561.36      582.75      6.48 o
  -2   3   1     9399.80     8989.60     60.46 o
  -1   3   1     3112.61     3108.41     18.19 o
   0   3   1      427.07      428.47      5.84 o
   1   3   1     7022.01     6691.60     34.42 o
   2   3   1     2179.65     2149.70      9.20 o
   3   3   1     1623.85     1602.19      8.85 o
   4   3   1      287.90      267.32      6.08 o
   5   3   1     1138.17     1067.83     10.20 o
   6   3   1       10.33       20.06      5.92 o
   7   3   1     1444.90     1524.12     27.69 o
   8   3   1      317.03      348.21     10.39 o
   9   3   1      176.58      167.48      7.05 o
  10   3   1        4.08       -2.73      6.71 o
  11   3   1      425.80      441.57     20.51 o
  12   3   1      138.13      146.30     10.34 o
  13   3   1       73.75       96.07     14.64 o
  14   3   1        0.02       -9.96      6.83 o
  15   3   1      300.05      287.51     18.01 o
  16   3   1       14.65        8.61      9.48 o
  17   3   1       31.44       34.85      7.64 o
  18   3   1        4.75        2.76      7.51 o
 -18   4   1       38.59       45.36      7.82 o
 -17   4   1       16.64       17.34      7.71 o
 -16   4   1        0.50       -0.60     11.77 o
 -15   4   1       23.83       27.46      6.69 o
 -14   4   1       99.22       89.78      6.76 o
 -13   4   1       12.95        8.41      6.87 o
 -12   4   1       12.23       27.67      9.58 o
 -11   4   1       49.33       55.67      6.78 o
 -10   4   1       40.51       51.04      6.53 o
  -9   4   1       76.16       75.22      7.14 o
  -8   4   1      366.85      356.29      9.27 o
  -7   4   1       58.55       56.72      6.08 o
  -6   4   1      102.75      114.50      5.84 o
  -5   4   1     1194.63     1303.76     10.80 o
  -4   4   1      455.00      486.81      5.71 o
  -3   4   1       26.38       24.77      4.60 o
  -2   4   1     3482.52     3569.42     20.33 o
  -1   4   1        0.41        3.48      4.48 o
   0   4   1      919.54      950.39      6.47 o
   1   4   1      384.45      408.17      5.04 o
   2   4   1      120.71      119.49      4.72 o
   3   4   1      903.80      957.63      6.87 o
   4   4   1        4.41        1.28      5.49 o
   5   4   1      390.99      388.49      6.20 o
   6   4   1      773.23      705.64      8.05 o
   7   4   1       68.76       71.79      5.77 o
   8   4   1      256.59      274.20      6.40 o
   9   4   1      737.32      747.99     19.11 o
  10   4   1        0.10        0.09      6.01 o
  11   4   1      274.08      282.85     10.09 o
  12   4   1      318.39      318.22     12.52 o
  13   4   1      159.99      146.96      8.24 o
  14   4   1      150.50      141.62      7.85 o
  15   4   1       65.14       71.04      6.67 o
  16   4   1        0.20        4.22      6.82 o
  17   4   1        1.24        5.94      6.82 o
  18   4   1       38.28       48.98      8.13 o
 -17   5   1       18.51       16.65      7.65 o
 -16   5   1        3.06       14.68      6.73 o
 -15   5   1        1.26        1.12      6.51 o
 -14   5   1       61.34       60.60      6.40 o
 -13   5   1      174.75      177.53     11.47 o
 -12   5   1       12.57       22.61      6.65 o
 -11   5   1       36.68       29.33      5.79 o
 -10   5   1        9.42       24.07      6.24 o
  -9   5   1       17.56       22.60      7.85 o
  -8   5   1       51.04       51.36      6.13 o
  -7   5   1       20.05       18.96      5.55 o
  -6   5   1      308.23      302.61      5.47 o
  -5   5   1      185.99      184.89      7.59 o
  -4   5   1       33.02       29.24      4.68 o
  -3   5   1      478.30      470.39      5.77 o
  -2   5   1       83.42       77.40      4.68 o
  -1   5   1      228.32      262.59      5.28 o
   0   5   1      534.82      549.22      5.93 o
   1   5   1     2791.71     2790.92     17.36 o
   2   5   1       63.31       71.63      4.74 o
   3   5   1       88.90       89.78      4.68 o
   4   5   1      206.32      194.86      4.91 o
   5   5   1      119.60      119.30      4.92 o
   6   5   1      449.02      461.92      5.97 o
   7   5   1      155.60      174.27      6.23 o
   8   5   1        0.52       -4.31      5.74 o
   9   5   1      206.34      197.23      6.43 o
  10   5   1      338.09      336.99     12.72 o
  11   5   1       15.55       18.61      6.22 o
  12   5   1        4.02        4.81      5.92 o
  13   5   1       70.48       68.89      7.38 o
  14   5   1        0.10       -3.16      6.47 o
  15   5   1        5.77        8.37      6.60 o
  16   5   1        3.85       -0.04      6.39 o
  17   5   1        0.13       -5.82      8.47 o
 -16   6   1        5.47       -1.16      6.96 o
 -15   6   1       20.86       16.52      6.70 o
 -14   6   1       44.63       48.67      6.42 o
 -13   6   1      101.39       98.01      6.86 o
 -12   6   1       26.41       32.45      6.33 o
 -11   6   1       29.15       27.48      7.36 o
 -10   6   1        5.34       12.00      5.68 o
  -9   6   1      412.29      417.67      7.36 o
  -8   6   1      164.66      160.28      5.24 o
  -7   6   1      194.54      190.37      5.61 o
  -6   6   1       12.16       10.84      5.29 o
  -5   6   1       12.88       12.43      4.60 o
  -4   6   1      321.88      307.85      7.96 o
  -3   6   1        6.84       11.40      4.46 o
  -2   6   1      175.90      173.68      4.87 o
  -1   6   1      139.56      131.68      5.10 o
   0   6   1     1715.72     1659.47     11.59 o
   1   6   1      198.55      195.03      5.50 o
   2   6   1       10.14        8.64      4.64 o
   3   6   1      490.70      479.81      5.62 o
   4   6   1      380.74      407.12      5.33 o
   5   6   1       56.74       50.74      4.57 o
   6   6   1      132.98      117.91      4.92 o
   7   6   1      101.98       93.70      5.10 o
   8   6   1      109.49      109.66      5.59 o
   9   6   1      150.54      152.23      5.90 o
  10   6   1       18.20       18.10      5.77 o
  11   6   1      181.91      182.75      6.49 o
  12   6   1      190.68      172.12     10.08 o
  13   6   1        3.93        7.99      5.99 o
  14   6   1       44.91       34.64      6.37 o
  15   6   1       49.42       60.11      6.60 o
  16   6   1       53.37       43.94      7.34 o
 -15   7   1       97.37       96.71      7.05 o
 -14   7   1       18.50       15.68      6.87 o
 -13   7   1        6.83        3.44      6.70 o
 -12   7   1       38.07       31.31      5.71 o
 -11   7   1       20.95       20.75      5.80 o
 -10   7   1       29.76       40.30      6.25 o
  -9   7   1       41.32       40.89      5.10 o
  -8   7   1      198.63      180.50      6.21 o
  -7   7   1       49.63       51.22      6.36 o
  -6   7   1       11.79       16.24      5.03 o
  -5   7   1       48.67       58.71      6.78 o
  -4   7   1       64.77       66.09      4.76 o
  -3   7   1        0.10       -0.57      4.55 o
  -2   7   1       25.26       21.83      4.48 o
  -1   7   1      202.22      191.07      4.55 o
   0   7   1       40.04       40.41      5.20 o
   1   7   1      781.19      749.89      8.11 o
   2   7   1      391.13      374.99      5.10 o
   3   7   1       23.55       26.16      4.65 o
   4   7   1      183.78      188.55      6.25 o
   5   7   1      160.73      151.97      5.48 o
   6   7   1      140.52      144.85      5.01 o
   7   7   1      688.41      661.59     10.65 o
   8   7   1      123.82      119.51      5.39 o
   9   7   1        1.37        4.64      4.67 o
  10   7   1       19.35       19.70      6.09 o
  11   7   1        1.76        7.56      5.82 o
  12   7   1        0.54        5.66      7.00 o
  13   7   1       10.85       24.50      6.23 o
  14   7   1        0.00        1.34      6.60 o
  15   7   1       35.44       37.78      6.29 o
 -13   8   1        1.66       -8.37      7.08 o
 -12   8   1        0.05       -0.76      6.16 o
 -11   8   1       32.83       29.16      6.12 o
 -10   8   1       26.79       26.36      5.36 o
  -9   8   1        0.15        4.49      5.35 o
  -8   8   1       12.44       14.61      5.26 o
  -7   8   1      136.79      148.05      5.94 o
  -6   8   1        1.52        5.61      5.13 o
  -5   8   1       48.37       40.71      4.83 o
  -4   8   1       22.88       25.31      5.06 o
  -3   8   1       34.35       32.78      4.79 o
  -2   8   1        3.48        8.25      4.59 o
  -1   8   1      960.30      981.45      6.69 o
   0   8   1     1641.28     1656.09     10.38 o
   1   8   1      260.98      264.20      5.10 o
   2   8   1       68.15       73.57      4.98 o
   3   8   1      149.41      146.31      5.05 o
   4   8   1       22.03       29.94      5.02 o
   5   8   1        0.20        6.88      5.01 o
   6   8   1        0.76        2.73      4.81 o
   7   8   1       21.83       27.10      4.98 o
   8   8   1       11.86       15.77      5.09 o
   9   8   1       32.67       32.50      5.19 o
  10   8   1       11.26       11.51      5.81 o
  11   8   1       11.20       10.00      5.74 o
  12   8   1        0.67        3.80      5.78 o
  13   8   1        2.37       10.07      6.45 o
 -11   9   1       21.75       25.38      6.17 o
 -10   9   1       31.06       28.65      5.78 o
  -9   9   1       31.42       23.69      5.44 o
  -8   9   1       19.06       24.41      5.51 o
  -7   9   1        9.09       19.10      5.36 o
  -6   9   1       17.49       20.53      5.21 o
  -5   9   1       16.18       16.06      4.98 o
  -4   9   1       48.35       50.38      5.37 o
  -3   9   1       49.46       52.46      5.20 o
  -2   9   1        8.66       10.83      5.08 o
  -1   9   1      178.25      174.10      5.31 o
   0   9   1       24.25       27.21      4.99 o
   1   9   1       23.44       21.98      5.36 o
   2   9   1       15.13       16.78      5.00 o
   3   9   1       98.98       92.37      5.16 o
   4   9   1       77.20       83.35      5.93 o
   5   9   1       14.56       16.19      4.95 o
   6   9   1       68.29       61.67      5.17 o
   7   9   1      123.98      106.99      5.60 o
   8   9   1       31.82       34.84      5.37 o
   9   9   1       40.23       33.75      5.77 o
  10   9   1       18.61       18.11      5.64 o
  11   9   1        3.15        2.09      5.86 o
  -8  10   1        9.23       11.28      6.02 o
  -7  10   1       15.12       19.72      5.76 o
  -6  10   1        8.62        3.58      5.47 o
  -5  10   1       10.75       10.65      5.48 o
  -4  10   1        3.79        4.73      5.65 o
  -3  10   1        0.21       -0.22      5.40 o
  -2  10   1        4.20        2.80      5.08 o
  -1  10   1       33.33       31.88      5.95 o
   0  10   1       14.76       12.47      5.58 o
   1  10   1        6.55        5.77      5.65 o
   2  10   1      121.98      126.24      5.48 o
   3  10   1        2.40        3.35      5.45 o
   4  10   1        0.10        2.97      5.31 o
   5  10   1        0.38        3.41      5.51 o
   6  10   1        0.02       -2.80      5.41 o
   7  10   1        0.59        4.88      5.55 o
   8  10   1       10.03        6.46      5.72 o
  -3  11   1        1.43       -2.68      5.88 o
  -2  11   1       14.24       15.02      6.47 o
  -1  11   1       58.79       62.95      6.14 o
   0  11   1       96.23      104.99      6.25 o
   1  11   1        2.97        9.93      6.17 o
   2  11   1        1.59        7.13      5.96 o
   3  11   1        7.25        5.12      5.80 o
 -19   0   2        5.53        9.70     16.14 o
 -18   0   2        2.19       16.21      9.97 o
 -17   0   2        2.87        9.80      9.93 o
 -16   0   2        3.42       21.73      9.89 o
 -15   0   2      352.15      329.63     13.45 o
 -14   0   2      384.07      357.31     15.86 o
 -13   0   2      130.39      131.52     18.30 o
 -12   0   2       19.47        8.39     11.47 o
 -11   0   2        9.88        3.25     24.68 o
 -10   0   2      639.42      663.88     36.69 o
  -9   0   2      231.75      303.61     21.16 o
  -8   0   2      635.39      619.19     35.38 o
  -7   0   2        1.16       22.96     14.32 o
  -6   0   2        9.39        5.14     15.75 o
  -5   0   2     1294.78     1403.75     51.96 o
  -4   0   2     4416.14     4361.02    199.36 o
  -3   0   2    19904.21    19802.35    387.18 o
  -2   0   2      568.19      588.28     28.65 o
  -1   0   2     8645.61     8650.77    266.11 o
   0   0   2       16.20       33.63     11.70 o
   1   0   2    11995.10    11957.15     66.18 o
   2   0   2     2218.68     2075.14     40.70 o
   3   0   2    62513.71    53620.22   2114.73 o
   4   0   2     9876.07     9161.41    400.07 o
   5   0   2     2101.03     2068.94     78.69 o
   6   0   2       56.80       68.81      9.79 o
   7   0   2       78.24      108.83     10.31 o
   8   0   2     8588.74     8775.37    381.49 o
   9   0   2       72.28       70.66     10.05 o
  10   0   2      371.50      436.91     22.05 o
  11   0   2      114.40      141.42     12.97 o
  12   0   2      716.65      701.94     44.92 o
  13   0   2        1.44        3.26     11.66 o
  14   0   2       78.48       59.67     10.55 o
  15   0   2       31.76       31.81      8.63 o
  16   0   2        3.00       -6.53      9.87 o
  17   0   2       15.72       12.50      9.92 o
  18   0   2        7.40       12.00     10.03 o
  19   0   2        2.99       15.91     10.24 o
 -19   1   2       26.13       33.64      7.22 o
 -18   1   2       23.16       18.41      7.05 o
 -17   1   2      130.58      138.60     10.57 o
 -16   1   2        2.89        0.35      8.33 o
 -15   1   2        3.20       26.60      7.27 o
 -14   1   2       15.67       23.92      7.61 o
 -13   1   2       61.53       64.64      8.86 o
 -12   1   2      112.28      100.15      8.47 o
 -11   1   2      108.75       92.56      9.94 o
 -10   1   2      219.82      243.73     10.22 o
  -9   1   2      185.13      209.80     12.46 o
  -8   1   2      760.12      924.08     43.99 o
  -7   1   2       31.31       28.85     11.29 o
  -6   1   2       25.43       23.68     11.42 o
  -5   1   2     2596.68     2598.82    103.25 o
  -4   1   2     1126.57     1119.94     46.89 o
  -3   1   2     4396.69     4255.34    134.73 o
  -2   1   2     6704.69     6256.10    133.30 o
  -1   1   2      406.22      444.25      8.89 o
   0   1   2      136.87      128.79      8.57 o
   1   1   2     3763.14     3627.05     34.33 o
   2   1   2      656.20      614.69      9.75 o
   3   1   2    24682.60    24732.32    208.12 o
   4   1   2     1881.00     1763.80     22.90 o
   5   1   2        6.92       11.64      8.18 o
   6   1   2      977.87     1000.37     27.40 o
   7   1   2     1351.92     1439.58     37.55 o
   8   1   2      693.20      756.34     15.96 o
   9   1   2      337.18      308.29      7.96 o
  10   1   2      353.89      388.51      9.44 o
  11   1   2       58.07       67.97      7.47 o
  12   1   2      117.20      131.26     10.65 o
  13   1   2        0.26        3.80      7.54 o
  14   1   2      196.24      156.24      7.83 o
  15   1   2      244.72      211.36     11.21 o
  16   1   2       28.42       34.90      7.59 o
  17   1   2        6.53       -5.26      7.00 o
  18   1   2        0.02       10.32      7.15 o
  19   1   2        5.17       16.00      7.46 o
 -18   2   2        3.70       13.38      7.24 o
 -17   2   2        8.36       -4.04      7.34 o
 -16   2   2      137.14      125.75      8.37 o
 -15   2   2       24.03       27.18      7.60 o
 -14   2   2      434.35      461.96     23.14 o
 -13   2   2        1.31       13.80      8.17 o
 -12   2   2      302.60      301.25     11.54 o
 -11   2   2      121.47      136.26     13.09 o
 -10   2   2      186.03      230.09     12.37 o
  -9   2   2      727.75      805.42     50.30 o
  -8   2   2      454.53      527.02     27.03 o
  -7   2   2       76.68       76.67      7.73 o
  -6   2   2      212.59      220.61      8.19 o
  -5   2   2       53.15       46.48      7.62 o
  -4   2   2      549.77      518.81     12.43 o
  -3   2   2      280.84      289.22      8.45 o
  -2   2   2      224.75      226.90      7.50 o
  -1   2   2      865.56      766.83      7.89 o
   0   2   2      560.16      585.63      7.80 o
   1   2   2     1572.29     1577.48     10.04 o
   2   2   2     2143.15     2050.23     14.61 o
   3   2   2     1605.20     1510.47     10.46 o
   4   2   2     7811.95     7776.97     90.70 o
   5   2   2       14.03       16.08      5.90 o
   6   2   2        5.66        8.49      6.35 o
   7   2   2     1714.04     1816.37     37.25 o
   8   2   2      410.37      438.78     11.68 o
   9   2   2        4.56        2.33      7.88 o
  10   2   2      131.24      130.17      7.32 o
  11   2   2      126.30      132.19     10.51 o
  12   2   2       12.37        1.88      6.87 o
  13   2   2        0.67       -3.51      6.80 o
  14   2   2       85.34       90.22      8.37 o
  15   2   2        2.97        5.26      6.63 o
  16   2   2        6.76       17.37      7.15 o
  17   2   2        8.93        5.43      6.66 o
  18   2   2        3.86        1.22      7.27 o
 -18   3   2        2.89        2.59      7.03 o
 -17   3   2        1.84        7.83      8.21 o
 -16   3   2        0.16       -3.68      7.58 o
 -15   3   2        5.82        6.37      7.54 o
 -14   3   2        2.61       15.28      7.75 o
 -13   3   2      406.29      437.73     34.36 o
 -12   3   2       88.14       84.86      8.67 o
 -11   3   2       37.17       41.09      9.10 o
 -10   3   2        8.74       22.12      7.48 o
  -9   3   2     1123.59     1052.63     50.25 o
  -8   3   2       15.56       27.15      6.77 o
  -7   3   2       47.84       40.68      6.52 o
  -6   3   2       66.39       65.35      6.47 o
  -5   3   2     2038.97     2113.74     29.47 o
  -4   3   2      301.25      300.74      6.39 o
  -3   3   2      715.68      720.31      6.84 o
  -2   3   2     1208.59     1214.61     14.72 o
  -1   3   2     2177.62     2062.87     13.15 o
   0   3   2       49.56       53.71      5.14 o
   1   3   2     3706.09     3560.09     20.17 o
   2   3   2     1428.94     1356.96      9.35 o
   3   3   2        5.62        1.45      5.38 o
   4   3   2       61.84       52.35      5.63 o
   5   3   2      997.12     1007.57      7.69 o
   6   3   2     1648.08     1620.10     23.01 o
   7   3   2       11.97       14.96      6.09 o
   8   3   2      277.08      279.47      6.40 o
   9   3   2      109.00      109.06      8.41 o
  10   3   2        0.00        1.92      6.41 o
  11   3   2        3.33       -3.09      6.40 o
  12   3   2       64.03       78.06      6.95 o
  13   3   2       69.12       83.29      6.12 o
  14   3   2        5.60        4.13      6.64 o
  15   3   2       10.68        8.15      6.53 o
  16   3   2        4.46       33.04      9.01 o
  17   3   2        6.40       10.73      6.74 o
  18   3   2        0.28        2.34      7.46 o
 -17   4   2       16.06       20.94      7.58 o
 -16   4   2       19.68       11.82      7.89 o
 -15   4   2        0.02       16.31      7.94 o
 -14   4   2        6.31        4.57      6.65 o
 -13   4   2       45.87       38.24      7.45 o
 -12   4   2      103.43      100.25      7.37 o
 -11   4   2        0.72        4.08      6.80 o
 -10   4   2      333.61      341.61     14.02 o
  -9   4   2      145.77      144.48      9.08 o
  -8   4   2        5.63        6.26      6.54 o
  -7   4   2       43.98       51.85      6.00 o
  -6   4   2     1036.12      970.69     15.87 o
  -5   4   2      112.88      109.11      5.43 o
  -4   4   2     2376.08     2380.88     15.09 o
  -3   4   2      192.65      198.50      5.09 o
  -2   4   2     1197.77     1193.84     11.45 o
  -1   4   2     2281.14     2313.84     17.76 o
   0   4   2     3278.01     3204.91     23.40 o
   1   4   2      120.20      114.48      4.74 o
   2   4   2      612.45      599.86      5.87 o
   3   4   2       63.78       78.27      4.88 o
   4   4   2     1811.32     1881.06     18.49 o
   5   4   2       47.94       42.47      5.44 o
   6   4   2      225.71      223.65      5.86 o
   7   4   2      443.26      415.07      6.49 o
   8   4   2      217.94      225.11      6.42 o
   9   4   2     1595.60     1587.56     26.98 o
  10   4   2      362.47      356.71      9.02 o
  11   4   2       74.33       67.39      6.19 o
  12   4   2       82.96       86.67      8.22 o
  13   4   2      297.35      290.07     13.28 o
  14   4   2        0.60       -2.26      6.61 o
  15   4   2        8.01        6.66      6.59 o
  16   4   2        3.91        7.59      7.28 o
  17   4   2       84.32       82.23      6.97 o
 -17   5   2        0.00        5.35      7.58 o
 -16   5   2       19.51       29.93      7.95 o
 -15   5   2        1.91        1.78      6.98 o
 -14   5   2        5.55       11.90      6.46 o
 -13   5   2        5.89        2.44      6.56 o
 -12   5   2      124.50      143.39      6.80 o
 -11   5   2       12.42       18.66      6.27 o
 -10   5   2       73.23       74.96      6.25 o
  -9   5   2       25.91       24.29      9.64 o
  -8   5   2      119.66      132.63      6.16 o
  -7   5   2      245.06      220.38      6.28 o
  -6   5   2      126.17      113.24      4.97 o
  -5   5   2      196.53      234.83      5.62 o
  -4   5   2       39.83       46.46      4.72 o
  -3   5   2        0.15       -0.20      4.58 o
  -2   5   2      154.45      145.97      4.94 o
  -1   5   2     1825.95     1746.52     13.51 o
   0   5   2       52.20       51.45      4.24 o
   1   5   2     6401.06     6367.62     53.28 o
   2   5   2      120.61      139.57      5.04 o
   3   5   2       48.93       51.22      4.71 o
   4   5   2        6.52        9.77      4.53 o
   5   5   2      155.90      158.91      5.03 o
   6   5   2      219.58      212.48      5.55 o
   7   5   2      727.11      729.42      9.07 o
   8   5   2       90.82       78.91      5.70 o
   9   5   2      566.55      539.90      8.82 o
  10   5   2       47.97       61.43      5.38 o
  11   5   2      513.43      494.93     10.08 o
  12   5   2      116.01      117.75      6.07 o
  13   5   2        1.07       -5.38      6.03 o
  14   5   2       30.99       22.05      9.32 o
  15   5   2       52.33       46.72      6.44 o
  16   5   2       45.37       40.98      9.90 o
  17   5   2        0.07        1.02      7.36 o
 -16   6   2       31.80       40.85      7.30 o
 -15   6   2        1.96       -6.27      8.22 o
 -14   6   2       25.25       28.83      7.09 o
 -13   6   2        7.09       -4.90      6.83 o
 -12   6   2       26.44       30.89      6.47 o
 -11   6   2       58.69       49.35      7.24 o
 -10   6   2      184.16      178.43      6.30 o
  -9   6   2        0.67        8.47      5.24 o
  -8   6   2       86.88       92.04      7.64 o
  -7   6   2        0.04        6.06      5.49 o
  -6   6   2      209.60      209.13      5.64 o
  -5   6   2        6.71       10.94      5.08 o
  -4   6   2      249.23      257.06      5.15 o
  -3   6   2      144.81      140.95      4.98 o
  -2   6   2      389.36      397.76      6.02 o
  -1   6   2      376.92      368.96      5.14 o
   0   6   2     1271.49     1273.99      7.72 o
   1   6   2      511.32      515.42      5.94 o
   2   6   2      542.03      518.60      5.67 o
   3   6   2      122.38      137.98      4.89 o
   4   6   2       79.81       80.95      4.74 o
   5   6   2       42.34       44.13      4.81 o
   6   6   2       52.15       52.58      4.83 o
   7   6   2      271.53      276.73      5.45 o
   8   6   2       33.62       43.46      6.07 o
   9   6   2      144.20      138.77      6.02 o
  10   6   2      316.10      320.17     11.19 o
  11   6   2        0.21        5.26      5.73 o
  12   6   2      343.97      300.03      9.63 o
  13   6   2        1.05        5.21      6.16 o
  14   6   2        2.04       -1.43      6.28 o
  15   6   2        9.86        9.70      6.26 o
  16   6   2        0.49       10.96      6.79 o
 -15   7   2        0.23       -6.74      6.92 o
 -14   7   2       52.78       55.91      6.61 o
 -13   7   2        6.37        2.89      7.00 o
 -12   7   2       41.19       38.87      5.97 o
 -11   7   2       11.85        4.58      5.64 o
 -10   7   2      249.80      227.67      9.82 o
  -9   7   2       37.36       42.08      7.15 o
  -8   7   2       19.45       15.83      5.45 o
  -7   7   2       30.05       36.34      5.00 o
  -6   7   2        6.94        7.83      5.05 o
  -5   7   2       67.41       70.10      5.06 o
  -4   7   2       40.13       39.94      4.62 o
  -3   7   2      344.19      350.67      5.21 o
  -2   7   2       12.81       11.18      4.59 o
  -1   7   2        2.55        2.16      4.35 o
   0   7   2       71.25       64.95      4.33 o
   1   7   2      130.52      140.42      4.80 o
   2   7   2      398.34      375.50      5.27 o
   3   7   2       41.84       38.96      4.85 o
   4   7   2       56.24       53.98      4.68 o
   5   7   2      155.82      148.81      5.40 o
   6   7   2      266.35      267.85      5.07 o
   7   7   2       20.81       28.10      4.74 o
   8   7   2      119.53      109.72      5.20 o
   9   7   2        8.16       12.14      5.16 o
  10   7   2       36.24       39.67      5.90 o
  11   7   2        3.16        6.24      5.96 o
  12   7   2       14.09       18.44      5.77 o
  13   7   2       49.71       51.42      5.57 o
  14   7   2       10.05        7.88      6.35 o
  15   7   2        0.07        3.04      7.00 o
 -13   8   2       16.78       13.73      7.11 o
 -12   8   2        0.17        4.61      5.88 o
 -11   8   2       13.98       14.81      5.67 o
 -10   8   2        1.04        6.47      5.49 o
  -9   8   2       65.68       57.37      5.31 o
  -8   8   2      123.19      131.04      5.36 o
  -7   8   2       92.65       95.92      5.41 o
  -6   8   2       25.21       25.08      4.83 o
  -5   8   2        6.33        9.42      4.86 o
  -4   8   2       51.65       45.86      4.68 o
  -3   8   2       48.04       47.23      4.74 o
  -2   8   2       49.17       55.50      4.95 o
  -1   8   2      116.75      131.64      5.10 o
   0   8   2      404.87      435.66     12.05 o
   1   8   2       31.55       30.78      4.56 o
   2   8   2       19.65       22.61      4.53 o
   3   8   2      131.52      131.87      4.83 o
   4   8   2       99.88       91.44      4.90 o
   5   8   2        0.46        0.80      4.70 o
   6   8   2        1.54        5.83      5.08 o
   7   8   2        1.17       -1.11      5.13 o
   8   8   2       23.04       27.03      5.30 o
   9   8   2       32.25       29.65      5.19 o
  10   8   2       39.29       37.19      5.60 o
  11   8   2       30.26       32.42      5.61 o
  12   8   2       10.06       13.54      5.95 o
  13   8   2        3.99        9.40      5.91 o
 -11   9   2        3.78        3.53      6.13 o
 -10   9   2        2.23        8.44      5.72 o
  -9   9   2        4.65        7.16      5.91 o
  -8   9   2       66.23       58.53      5.44 o
  -7   9   2        0.55        1.30      5.21 o
  -6   9   2       52.71       60.39      5.39 o
  -5   9   2       46.05       46.05      5.53 o
  -4   9   2       13.45       15.13      5.24 o
  -3   9   2       73.90       90.48      5.60 o
  -2   9   2        1.73       14.04      5.07 o
  -1   9   2       14.64       24.11      5.01 o
   0   9   2       10.22        7.34      4.89 o
   1   9   2       31.43       38.96      5.27 o
   2   9   2       49.59       53.92      5.02 o
   3   9   2        9.82        6.59      4.92 o
   4   9   2        2.83        5.06      5.07 o
   5   9   2       35.86       31.62      5.02 o
   6   9   2        3.75        7.66      4.91 o
   7   9   2      233.66      247.44      5.82 o
   8   9   2       65.68       56.73      5.58 o
   9   9   2        3.90        5.28      5.57 o
  10   9   2       78.40       85.81      6.18 o
  11   9   2        3.53        7.50      6.08 o
  -8  10   2        0.73        5.33      5.94 o
  -7  10   2       36.80       35.24      6.01 o
  -6  10   2        0.00       -2.42      5.78 o
  -5  10   2        0.39       -0.55      5.47 o
  -4  10   2        0.00        1.39      5.27 o
  -3  10   2        1.05        3.21      5.29 o
  -2  10   2        6.91        0.83      5.50 o
  -1  10   2      432.11      420.23      7.88 o
   0  10   2      458.64      446.18      7.43 o
   1  10   2       67.15       67.40      5.57 o
   2  10   2        8.36       14.20      5.99 o
   3  10   2        8.71       15.16      5.19 o
   4  10   2        1.31       -2.55      5.42 o
   5  10   2       11.40        9.96      5.21 o
   6  10   2        8.82       12.29      5.82 o
   7  10   2        0.17        7.38      5.99 o
   8  10   2       29.87       24.11      5.93 o
  -3  11   2        3.29        8.00      5.88 o
  -2  11   2        8.79       18.74      7.13 o
  -1  11   2      116.37      116.65      6.49 o
   0  11   2       14.41       13.37      6.32 o
   1  11   2        8.63        4.84      6.69 o
   2  11   2       10.32       12.18      5.95 o
   3  11   2        9.25        5.80      6.17 o
 -19   1   3       42.37       32.73      7.26 o
 -18   1   3        0.01        5.58      7.07 o
 -17   1   3        0.03        4.04      7.08 o
 -16   1   3        8.26        6.67      7.51 o
 -15   1   3        3.70       22.75      7.28 o
 -14   1   3      128.39      138.21      7.60 o
 -13   1   3       86.29       84.32      8.12 o
 -12   1   3        8.44       17.28      7.62 o
 -11   1   3       94.84       92.66     11.77 o
 -10   1   3       10.46       27.72      8.60 o
  -9   1   3      421.93      456.17     18.05 o
  -8   1   3      446.80      488.94     32.40 o
  -7   1   3      233.31      267.88     18.29 o
  -6   1   3        9.72        3.53     10.90 o
  -5   1   3        3.72       14.95     11.76 o
  -4   1   3      629.43      652.89     23.53 o
  -3   1   3      363.06      394.18     15.34 o
  -2   1   3      609.41      577.80     15.51 o
  -1   1   3      154.25      136.73      8.33 o
   0   1   3    17282.56    16169.80    336.07 o
   1   1   3     9244.66     9014.32    102.28 o
   2   1   3     3713.21     3775.64     33.52 o
   3   1   3     8844.54     8766.52     98.69 o
   4   1   3      885.59      895.81     12.52 o
   5   1   3     2022.75     2011.55     25.64 o
   6   1   3       12.11       17.34      6.49 o
   7   1   3     1489.78     1590.16     31.36 o
   8   1   3      945.93     1039.87     27.31 o
   9   1   3      499.50      524.06     22.58 o
  10   1   3      129.07      143.94      7.71 o
  11   1   3       78.21      103.27      8.68 o
  12   1   3       63.46       57.77      7.28 o
  13   1   3        9.25        4.49      6.77 o
  14   1   3        0.04        4.10      6.80 o
  15   1   3       73.97       64.89      7.13 o
  16   1   3       24.63       21.14      7.02 o
  17   1   3       53.34       53.78      8.20 o
  18   1   3        8.94        7.50      7.19 o
  19   1   3       29.72       45.66      7.53 o
 -18   2   3       11.45       15.89      7.32 o
 -17   2   3        6.65       16.67      7.26 o
 -16   2   3      624.29      626.55     39.64 o
 -15   2   3       35.03       37.60      7.55 o
 -14   2   3      149.57      154.64     12.41 o
 -13   2   3       31.55       28.65      8.25 o
 -12   2   3       93.39      111.86     10.99 o
 -11   2   3      267.71      313.76     22.50 o
 -10   2   3       17.45       23.02      9.86 o
  -9   2   3       90.38       96.23      9.39 o
  -8   2   3       80.52      116.57     11.27 o
  -7   2   3      600.64      699.69     35.93 o
  -6   2   3     1470.73     1435.29     58.19 o
  -5   2   3      242.97      257.78     12.82 o
  -4   2   3     1365.23     1343.71     25.67 o
  -3   2   3       11.02       13.06      6.84 o
  -2   2   3        9.48       12.74      6.85 o
  -1   2   3     5059.49     4893.33     32.30 o
   0   2   3     3023.35     2982.75     27.12 o
   1   2   3      486.04      444.80      7.74 o
   2   2   3    21844.71    20697.19    100.99 o
   3   2   3     3668.79     3625.46     37.51 o
   4   2   3     1354.70     1302.30     12.22 o
   5   2   3      593.36      663.36      7.53 o
   6   2   3      319.65      293.02      6.93 o
   7   2   3      872.38      894.46     14.38 o
   8   2   3      368.99      377.79     11.69 o
   9   2   3      293.51      311.78      8.93 o
  10   2   3      116.48      126.90      6.82 o
  11   2   3        8.50       13.95      6.67 o
  12   2   3        7.79        8.31      6.91 o
  13   2   3       19.17       28.23      9.00 o
  14   2   3       14.21       19.12      6.43 o
  15   2   3       63.43       68.16      6.62 o
  16   2   3       84.21       98.86      6.70 o
  17   2   3        7.11       13.39      7.45 o
  18   2   3       18.88       24.34      7.46 o
 -18   3   3        0.03        8.52      9.72 o
 -17   3   3       10.99        8.12     11.61 o
 -16   3   3        1.32       10.75      7.66 o
 -15   3   3        6.11        3.36      7.49 o
 -14   3   3       25.59       44.47      8.52 o
 -13   3   3        1.61        3.91      7.62 o
 -12   3   3      680.16      685.01     42.37 o
 -11   3   3      169.08      193.80     16.94 o
 -10   3   3        0.51       -2.69      7.64 o
  -9   3   3      228.86      267.16     12.90 o
  -8   3   3      128.23      131.52      7.33 o
  -7   3   3        0.29        7.16      6.54 o
  -6   3   3      344.30      363.10      9.85 o
  -5   3   3      163.62      200.14      6.55 o
  -4   3   3       60.85       88.71      5.50 o
  -3   3   3     1861.65     1867.95     13.59 o
  -2   3   3      247.38      255.39      6.01 o
  -1   3   3        0.49        3.83      4.94 o
   0   3   3      726.32      723.93      6.59 o
   1   3   3     3829.88     3778.27     32.15 o
   2   3   3      283.70      290.70      6.96 o
   3   3   3       44.64       47.18      5.91 o
   4   3   3      830.22      774.99      7.22 o
   5   3   3      184.73      166.25      6.16 o
   6   3   3      167.02      165.53      5.98 o
   7   3   3      249.98      268.75      6.34 o
   8   3   3      786.04      797.77      9.16 o
   9   3   3        4.74       11.09      6.31 o
  10   3   3       41.50       61.07      6.54 o
  11   3   3      192.28      176.40      6.50 o
  12   3   3      121.87      118.96      7.34 o
  13   3   3       82.66       82.43     10.87 o
  14   3   3       22.79       19.69      7.43 o
  15   3   3       83.36       71.49      6.53 o
  16   3   3       18.14       10.06      6.46 o
  17   3   3       30.22       35.13      6.66 o
  18   3   3       25.19       29.70      7.71 o
 -17   4   3        1.29       17.20      7.00 o
 -16   4   3       75.16       74.94      7.61 o
 -15   4   3       74.11       80.14      7.43 o
 -14   4   3       63.98       67.61      7.23 o
 -13   4   3       37.35       42.07      7.16 o
 -12   4   3      103.21       93.93      9.38 o
 -11   4   3       96.68       95.57      7.05 o
 -10   4   3      241.70      227.31     19.31 o
  -9   4   3       16.84       28.38      7.09 o
  -8   4   3       97.47      107.87      6.67 o
  -7   4   3      111.28      112.65      6.22 o
  -6   4   3      715.57      778.97     20.23 o
  -5   4   3       53.23       55.24      5.39 o
  -4   4   3      484.49      484.41      6.23 o
  -3   4   3      104.38      113.11      4.88 o
  -2   4   3     1124.44     1210.56      9.98 o
  -1   4   3     2317.59     2397.85     14.65 o
   0   4   3      648.67      648.43      5.75 o
   1   4   3      285.94      296.89      5.21 o
   2   4   3     1796.21     1814.85     13.85 o
   3   4   3      262.70      258.52      5.30 o
   4   4   3      272.91      268.01      5.64 o
   5   4   3      938.50      953.87      6.98 o
   6   4   3     1587.88     1527.37     11.87 o
   7   4   3       67.47       46.29      5.76 o
   8   4   3      272.29      281.63      7.25 o
   9   4   3      999.86      989.62     10.82 o
  10   4   3      307.23      294.45      6.57 o
  11   4   3      223.38      219.46      8.02 o
  12   4   3       81.45       91.62      7.21 o
  13   4   3        0.46        4.96      6.30 o
  14   4   3       22.53       26.47      6.15 o
  15   4   3       17.82       24.35      6.44 o
  16   4   3        3.58       -6.64      6.53 o
  17   4   3       10.58        3.95      6.36 o
 -17   5   3        1.17        1.39      7.67 o
 -16   5   3       15.84       30.29     11.02 o
 -15   5   3        7.03        3.21      7.46 o
 -14   5   3       19.44       16.31      7.66 o
 -13   5   3        0.95        2.12      6.91 o
 -12   5   3        0.00       13.93      6.55 o
 -11   5   3       56.80       54.61      6.50 o
 -10   5   3      322.62      313.92      6.72 o
  -9   5   3        1.24       -9.73      6.00 o
  -8   5   3        0.95       -3.06      5.80 o
  -7   5   3       27.99       37.30      7.15 o
  -6   5   3        4.74        5.12      4.96 o
  -5   5   3       10.01        7.54      5.22 o
  -4   5   3      338.48      358.12      7.22 o
  -3   5   3      283.25      284.33      5.22 o
  -2   5   3      778.01      810.99      7.70 o
  -1   5   3        1.15        8.07      4.13 o
   0   5   3      615.20      609.45      7.07 o
   1   5   3      188.05      196.11      5.28 o
   2   5   3       10.67       10.20      4.56 o
   3   5   3       66.95       74.61      4.64 o
   4   5   3      335.25      331.98      5.02 o
   5   5   3       98.88       99.65      5.33 o
   6   5   3      267.95      277.41      6.66 o
   7   5   3        4.84        5.57      5.00 o
   8   5   3       25.21       25.79      5.85 o
   9   5   3      937.87      894.42     16.20 o
  10   5   3      341.35      339.60      6.20 o
  11   5   3       87.19       90.28      7.23 o
  12   5   3       31.94       39.94      7.51 o
  13   5   3       13.94       17.81      5.36 o
  14   5   3        3.30       12.19      6.33 o
  15   5   3        4.33       18.74      6.29 o
  16   5   3        3.33       12.58      6.87 o
  17   5   3        2.13       12.84      7.05 o
 -16   6   3        4.71       11.33      7.47 o
 -15   6   3       27.90       27.65      6.79 o
 -14   6   3       77.20       87.86      7.75 o
 -13   6   3       80.77       84.86      8.66 o
 -12   6   3       14.35       16.29      6.72 o
 -11   6   3       22.18       19.85      6.36 o
 -10   6   3       63.40       69.25      5.65 o
  -9   6   3        9.42       13.64      5.38 o
  -8   6   3        0.99       -2.75      5.23 o
  -7   6   3        0.04       -3.81      5.68 o
  -6   6   3       62.64       66.81      5.05 o
  -5   6   3        2.15        1.71      4.76 o
  -4   6   3      118.98      110.28      4.95 o
  -3   6   3        1.30        6.21      4.89 o
  -2   6   3       98.55       98.78      4.70 o
  -1   6   3       81.46       84.39      4.33 o
   0   6   3      470.32      438.77      5.24 o
   1   6   3      242.21      233.14      5.16 o
   2   6   3       38.94       40.27      4.54 o
   3   6   3      525.45      523.04      8.77 o
   4   6   3      318.98      329.80      5.61 o
   5   6   3      182.66      174.20      5.06 o
   6   6   3       49.85       46.39      4.81 o
   7   6   3      218.83      216.35      5.76 o
   8   6   3       26.70       33.11      6.47 o
   9   6   3      104.17      112.37      5.78 o
  10   6   3      173.16      155.94      5.37 o
  11   6   3       46.63       50.29      5.68 o
  12   6   3       35.56       29.58      5.86 o
  13   6   3       79.04       72.20      6.19 o
  14   6   3      135.62      116.34      8.10 o
  15   6   3       25.54       33.70      6.47 o
  16   6   3       18.94       25.79      7.01 o
 -14   7   3       81.69       95.26      6.47 o
 -13   7   3        1.00        2.12      6.16 o
 -12   7   3      101.46      102.08      6.34 o
 -11   7   3       90.52       97.75      5.93 o
 -10   7   3      328.11      325.31      7.02 o
  -9   7   3       10.51       11.73      5.37 o
  -8   7   3       28.07       19.62      5.05 o
  -7   7   3        0.37        1.20      4.77 o
  -6   7   3        0.90        0.25      5.00 o
  -5   7   3       78.02       79.07      5.01 o
  -4   7   3      415.24      401.96      6.18 o
  -3   7   3       53.53       52.63      4.91 o
  -2   7   3        0.03        0.67      4.77 o
  -1   7   3        5.53        9.06      4.43 o
   0   7   3      177.57      170.73      5.37 o
   1   7   3      303.54      305.62      5.06 o
   2   7   3       83.11       82.24      4.79 o
   3   7   3        3.31       -0.21      4.69 o
   4   7   3      669.95      654.20      8.53 o
   5   7   3       82.84       85.33      4.97 o
   6   7   3       13.08        9.79      4.66 o
   7   7   3        2.95        6.85      5.20 o
   8   7   3       12.05       14.01      5.18 o
   9   7   3       13.33       12.98      5.18 o
  10   7   3        0.85        0.39      5.72 o
  11   7   3       90.34       75.92      5.78 o
  12   7   3       22.43       22.59      5.92 o
  13   7   3        1.10       -3.21      6.22 o
  14   7   3       21.80       31.80      6.43 o
 -13   8   3        6.00        8.95      8.26 o
 -12   8   3        0.33        5.38      6.06 o
 -11   8   3       31.00       31.47      5.81 o
 -10   8   3        5.89        2.86      5.57 o
  -9   8   3        0.00        1.05      5.73 o
  -8   8   3      262.93      244.13      5.51 o
  -7   8   3      321.82      314.40      5.61 o
  -6   8   3      341.69      337.36      6.21 o
  -5   8   3        4.11        6.26      4.86 o
  -4   8   3        5.93       11.39      5.05 o
  -3   8   3       46.41       45.86      5.23 o
  -2   8   3       38.49       26.82      5.15 o
  -1   8   3      146.30      148.49      4.68 o
   0   8   3      142.79      142.18      5.41 o
   1   8   3      336.69      335.69      5.38 o
   2   8   3       34.75       32.76      4.60 o
   3   8   3       29.34       37.45      4.60 o
   4   8   3        1.12        0.57      4.90 o
   5   8   3       26.44       20.87      4.86 o
   6   8   3       55.05       63.07      5.00 o
   7   8   3      105.45      108.83      6.65 o
   8   8   3      116.48      107.58      5.23 o
   9   8   3        0.22        1.13      5.51 o
  10   8   3        2.43        2.13      5.77 o
  11   8   3        0.17       -3.35      5.32 o
  12   8   3        1.38       13.07      5.86 o
  13   8   3        1.25        1.31      5.92 o
 -11   9   3        1.64        2.50      6.21 o
 -10   9   3        5.97        6.81      5.86 o
  -9   9   3        3.52        2.44      5.68 o
  -8   9   3       38.57       43.23      5.69 o
  -7   9   3        0.50        4.30      5.61 o
  -6   9   3        0.29        4.81      5.32 o
  -5   9   3        3.22       10.17      5.00 o
  -4   9   3       48.98       44.68      4.86 o
  -3   9   3       14.91       19.62      5.57 o
  -2   9   3      242.06      241.99      5.33 o
  -1   9   3       11.90       21.69      5.59 o
   0   9   3       24.56       26.49      4.80 o
   1   9   3        1.98        5.65      5.15 o
   2   9   3       19.33       27.88      5.11 o
   3   9   3        0.11       -3.67      5.02 o
   4   9   3       52.21       44.94      5.10 o
   5   9   3        5.88        6.82      5.07 o
   6   9   3        0.77        5.47      5.39 o
   7   9   3       21.00       16.24      5.77 o
   8   9   3        2.70        0.66      5.54 o
   9   9   3        0.17        3.62      5.51 o
  10   9   3       17.34       27.70      5.77 o
  11   9   3       21.97       28.93      6.06 o
  -8  10   3        5.44       -0.08      6.13 o
  -7  10   3        3.36        7.84      5.69 o
  -6  10   3       10.69        5.67      5.47 o
  -5  10   3       24.61       23.79      5.41 o
  -4  10   3        2.72        8.51      5.30 o
  -3  10   3        4.24       13.84      5.34 o
  -2  10   3        4.65        2.13      5.81 o
  -1  10   3       70.81       71.22      6.32 o
   0  10   3       20.50       25.90      6.02 o
   1  10   3        0.03        0.22      5.25 o
   2  10   3       40.72       45.19      5.65 o
   3  10   3       45.61       46.87      5.34 o
   4  10   3        1.83        1.94      5.29 o
   5  10   3       10.82       14.34      5.78 o
   6  10   3        1.15        6.77      5.54 o
   7  10   3        2.11        5.94      5.65 o
   8  10   3        7.85       11.07      5.89 o
  -3  11   3       16.08       20.61      6.61 o
  -2  11   3       22.38       32.73      7.35 o
  -1  11   3        0.05        4.09      6.48 o
   0  11   3        1.72        5.57      6.04 o
   1  11   3        0.15        8.51      5.99 o
   2  11   3        6.15        8.51      5.77 o
 -19   0   4        0.17       -1.34     11.48 o
 -18   0   4        0.04       12.80     10.03 o
 -17   0   4      188.62      163.40     10.23 o
 -16   0   4      158.60      180.86     10.35 o
 -15   0   4       98.14       87.97     13.46 o
 -14   0   4     1103.75     1047.16     29.42 o
 -13   0   4      430.10      462.91     12.86 o
 -12   0   4        6.99       16.30     12.07 o
 -11   0   4      150.20      140.78     12.72 o
 -10   0   4        0.14        8.22     16.17 o
  -9   0   4      290.11      240.29     13.13 o
  -8   0   4      839.07      789.61     61.09 o
  -7   0   4       30.49       30.48     13.25 o
  -6   0   4     1675.39     1807.19    145.46 o
  -5   0   4      265.79      326.30     39.08 o
  -4   0   4      210.42      251.93     20.95 o
  -3   0   4      804.21      824.88     49.08 o
  -2   0   4      936.81     1010.57     20.08 o
  -1   0   4    17264.61    16320.05    281.36 o
   0   0   4    17526.62    17449.19     94.01 o
   1   0   4     1238.80     1090.68     16.73 o
   2   0   4     1221.66     1285.25     20.44 o
   3   0   4    11052.76    10904.83     92.88 o
   4   0   4     1045.48     1051.32     28.65 o
   5   0   4      782.71      808.97     35.82 o
   6   0   4      455.77      476.29     25.98 o
   7   0   4       78.45       49.95      8.56 o
   8   0   4      164.16      182.95     10.72 o
   9   0   4      338.98      336.53     18.96 o
  10   0   4      452.97      434.99     15.87 o
  11   0   4      133.42      158.11     10.79 o
  12   0   4      123.59      103.04     11.73 o
  13   0   4       11.12       30.13     10.23 o
  14   0   4       20.13       25.22      9.99 o
  15   0   4      106.31       90.24      9.94 o
  16   0   4       86.33       99.03     13.82 o
  17   0   4       15.73       23.65      9.87 o
  18   0   4        1.89        2.11     15.55 o
 -18   1   4       59.01       54.34      7.21 o
 -17   1   4       33.52       29.60      7.12 o
 -16   1   4       15.85       19.37      7.20 o
 -15   1   4       26.12       49.74     11.22 o
 -14   1   4       37.30       28.88      9.98 o
 -13   1   4      368.16      337.12     10.40 o
 -12   1   4      825.12      792.65     30.19 o
 -11   1   4      240.89      250.96     15.41 o
 -10   1   4      327.99      327.90      9.79 o
  -9   1   4      250.74      286.83     13.44 o
  -8   1   4      558.00      629.44     37.94 o
  -7   1   4       62.26       76.02     10.31 o
  -6   1   4      158.22      187.15     10.27 o
  -5   1   4     1325.75     1336.41     44.05 o
  -4   1   4      808.15      870.43     22.97 o
  -3   1   4     2251.13     2259.94     16.69 o
  -2   1   4      561.00      585.53     10.56 o
  -1   1   4      747.90      669.16      9.15 o
   0   1   4      896.70      802.24     12.41 o
   1   1   4     6171.95     5843.16     83.90 o
   2   1   4     2066.21     2148.49     17.71 o
   3   1   4     4392.81     4504.02     52.11 o
   4   1   4     1070.22     1041.47     11.90 o
   5   1   4     1268.83     1325.46     13.00 o
   6   1   4      425.44      464.68      9.07 o
   7   1   4     1772.60     1830.72     30.93 o
   8   1   4      316.96      339.45      7.06 o
   9   1   4      138.54      137.51      6.78 o
  10   1   4       19.43       11.46      6.92 o
  11   1   4      130.62      128.18      6.97 o
  12   1   4       51.39       45.38      8.31 o
  13   1   4      367.88      401.71     14.00 o
  14   1   4      128.70      116.78      8.15 o
  15   1   4       60.05       52.82      6.54 o
  16   1   4       76.37       98.58      7.12 o
  17   1   4       32.14       22.79      7.06 o
  18   1   4        0.00        5.65      7.07 o
 -18   2   4       10.56        0.86      8.11 o
 -17   2   4       19.80       20.07      6.30 o
 -16   2   4       78.41       76.36      9.35 o
 -15   2   4      131.29      129.91      7.76 o
 -14   2   4       54.41       84.63      9.28 o
 -13   2   4      101.87      111.24     12.08 o
 -12   2   4      113.13      124.20      9.69 o
 -11   2   4      183.14      194.57     11.34 o
 -10   2   4       92.11      103.26     12.05 o
  -9   2   4        1.02        6.91      9.44 o
  -8   2   4      109.36      116.67      8.96 o
  -7   2   4       26.34       29.89      8.78 o
  -6   2   4     3344.90     3527.14    154.53 o
  -5   2   4     1714.40     1816.88     54.84 o
  -4   2   4      523.55      528.99     13.40 o
  -3   2   4       52.79       43.48      7.14 o
  -2   2   4     6475.44     6197.90     91.74 o
  -1   2   4       25.93       23.71      6.25 o
   0   2   4     6349.70     6042.58     56.58 o
   1   2   4     1283.31     1220.59     12.38 o
   2   2   4     6256.81     5938.40     65.19 o
   3   2   4     1948.31     1895.96     13.58 o
   4   2   4      837.90      807.41      8.55 o
   5   2   4      976.33      969.58      9.33 o
   6   2   4      544.92      556.92      7.10 o
   7   2   4       86.78       88.46      7.07 o
   8   2   4       27.26       28.09      6.14 o
   9   2   4      355.35      351.58     11.51 o
  10   2   4      364.14      372.45     15.73 o
  11   2   4       14.32        9.20      6.42 o
  12   2   4        5.37       10.22      6.66 o
  13   2   4      101.84      126.01      8.19 o
  14   2   4        9.29        7.80      6.50 o
  15   2   4        1.28        0.63      6.43 o
  16   2   4        1.36       12.87      8.66 o
  17   2   4       12.95       12.98      7.06 o
  18   2   4        1.61        6.02      8.33 o
 -18   3   4        0.95       -2.45      7.57 o
 -17   3   4       42.74       26.04      7.40 o
 -16   3   4       30.76       38.59      7.39 o
 -15   3   4       84.33       99.63      7.12 o
 -14   3   4       89.51      114.62     10.07 o
 -13   3   4        0.26       -2.61      7.27 o
 -12   3   4       53.02       48.04      8.56 o
 -11   3   4       66.94       71.73      8.59 o
 -10   3   4       96.73       92.64      8.34 o
  -9   3   4      149.93      157.87      8.90 o
  -8   3   4        7.19       13.91      8.91 o
  -7   3   4       11.62        9.70      6.83 o
  -6   3   4      132.35      136.13      6.86 o
  -5   3   4      412.51      457.26     10.23 o
  -4   3   4      262.17      279.86      6.19 o
  -3   3   4      897.82      924.29     11.25 o
  -2   3   4        3.34        3.31      5.14 o
  -1   3   4     3322.21     3278.92     29.40 o
   0   3   4      229.82      217.25      5.73 o
   1   3   4     2037.71     1936.42     22.06 o
   2   3   4        0.59       -1.52      5.44 o
   3   3   4     1150.33     1172.58      7.97 o
   4   3   4      698.21      660.04      9.52 o
   5   3   4       18.62       27.54      5.59 o
   6   3   4     1493.85     1443.15     11.83 o
   7   3   4      575.88      580.86      6.58 o
   8   3   4        0.13        7.69      5.99 o
   9   3   4        0.27       11.50      6.27 o
  10   3   4       36.10       40.22      5.39 o
  11   3   4        3.91        7.17      6.15 o
  12   3   4       92.78      103.58      6.45 o
  13   3   4      320.86      318.55     12.70 o
  14   3   4       52.79       72.15      7.99 o
  15   3   4        1.14       11.12      6.31 o
  16   3   4        0.00        5.87      6.61 o
  17   3   4       12.07       13.61      6.78 o
  18   3   4        2.00        2.27      6.81 o
 -17   4   4       15.30       11.80      7.58 o
 -16   4   4        8.26        8.89      7.43 o
 -15   4   4        0.83        4.56      7.65 o
 -14   4   4       68.60       69.91      8.96 o
 -13   4   4        7.29       -0.78     13.18 o
 -12   4   4       14.12       39.52     11.02 o
 -11   4   4      317.41      335.57     21.56 o
 -10   4   4       43.56       68.17      6.85 o
  -9   4   4        3.25       -0.58      6.85 o
  -8   4   4        3.48        9.07      7.73 o
  -7   4   4        5.78        0.54      6.08 o
  -6   4   4      298.14      324.24      5.56 o
  -5   4   4      263.26      258.66      5.99 o
  -4   4   4       73.32       65.40      5.71 o
  -3   4   4      304.93      318.15      5.66 o
  -2   4   4        3.91        7.52      4.62 o
  -1   4   4       59.22       52.78      4.53 o
   0   4   4       54.71       55.31      4.83 o
   1   4   4       23.52       25.81      5.00 o
   2   4   4      173.46      192.58      5.16 o
   3   4   4     1835.55     1849.22     11.09 o
   4   4   4      724.89      711.97      7.38 o
   5   4   4      709.78      637.35      6.52 o
   6   4   4        0.84        5.98      5.30 o
   7   4   4        0.25        2.04      5.67 o
   8   4   4      268.68      280.54      6.16 o
   9   4   4      400.32      403.83     10.90 o
  10   4   4      178.71      174.54      6.19 o
  11   4   4        0.51       10.80      5.94 o
  12   4   4        0.04        2.83      5.48 o
  13   4   4       65.79       65.49      6.06 o
  14   4   4        8.47       14.00      6.29 o
  15   4   4        1.88       -8.70      6.45 o
  16   4   4       18.34       15.75      6.57 o
  17   4   4        6.57       -0.95      7.69 o
 -16   5   4       15.51       15.47      7.51 o
 -15   5   4       32.39       28.68      7.33 o
 -14   5   4        0.20        7.40      8.25 o
 -13   5   4      205.34      205.41     17.65 o
 -12   5   4      583.00      575.76     26.05 o
 -11   5   4      116.07      118.97      8.65 o
 -10   5   4        3.07        5.01      6.28 o
  -9   5   4        7.71       10.19      6.19 o
  -8   5   4       79.31       75.36      5.45 o
  -7   5   4        4.72        2.65      5.54 o
  -6   5   4       66.03       67.13      5.21 o
  -5   5   4       84.76       85.03      5.01 o
  -4   5   4       43.83       46.84      4.90 o
  -3   5   4       35.97       35.28      4.73 o
  -2   5   4      179.57      189.54      4.63 o
  -1   5   4       77.42       76.05      4.27 o
   0   5   4      361.42      334.68      6.40 o
   1   5   4       28.09       22.59      4.37 o
   2   5   4       57.17       55.66      4.62 o
   3   5   4       87.67       87.04      4.85 o
   4   5   4      183.25      209.10      5.12 o
   5   5   4       24.88       31.06      5.18 o
   6   5   4      227.11      209.36      6.12 o
   7   5   4        0.05        7.69      4.92 o
   8   5   4       10.33        5.82      5.50 o
   9   5   4      358.81      352.48      6.19 o
  10   5   4      107.09      104.38      5.81 o
  11   5   4      939.01      918.49     14.40 o
  12   5   4       88.34       79.51      5.93 o
  13   5   4       23.38       19.45      6.24 o
  14   5   4       23.33       26.17      6.28 o
  15   5   4       30.49       27.38      6.28 o
  16   5   4        5.18       13.32      6.81 o
 -15   6   4        0.94       -2.40      7.88 o
 -14   6   4        1.57        3.53      6.94 o
 -13   6   4        4.93        9.32      7.84 o
 -12   6   4       86.38       84.19      7.04 o
 -11   6   4       73.16       67.28      5.82 o
 -10   6   4       19.30       22.46      5.57 o
  -9   6   4        1.09        4.96      5.52 o
  -8   6   4       67.43       61.96      5.42 o
  -7   6   4        4.28       12.86      5.86 o
  -6   6   4      168.44      159.56      5.25 o
  -5   6   4       62.97       61.40      5.02 o
  -4   6   4       74.48       73.84      5.25 o
  -3   6   4       25.35       25.10      4.75 o
  -2   6   4        0.27        2.56      4.36 o
  -1   6   4      130.73      118.20      4.49 o
   0   6   4      233.08      235.52      4.95 o
   1   6   4      159.18      164.05      5.15 o
   2   6   4      493.60      492.07      5.41 o
   3   6   4       60.91       59.03      4.84 o
   4   6   4      151.56      143.63      5.04 o
   5   6   4       17.04       17.38      4.88 o
   6   6   4       60.36       62.90      5.02 o
   7   6   4       92.77       88.01      5.60 o
   8   6   4      600.99      614.92     11.53 o
   9   6   4      262.99      242.16      5.75 o
  10   6   4       12.75       18.48      5.66 o
  11   6   4       14.63       21.53      5.85 o
  12   6   4        2.47        1.16      6.02 o
  13   6   4      118.30      104.00      6.36 o
  14   6   4        1.26        1.74      6.55 o
  15   6   4        0.10        7.60      6.54 o
 -14   7   4       15.27       10.43      6.48 o
 -13   7   4      128.68      132.00      9.16 o
 -12   7   4       13.59       10.09      6.04 o
 -11   7   4      289.66      276.93      7.82 o
 -10   7   4        0.02        3.87      6.48 o
  -9   7   4      164.90      125.60      5.60 o
  -8   7   4        1.10       -0.80      5.14 o
  -7   7   4        6.67        2.74      5.03 o
  -6   7   4       30.93       33.84      5.17 o
  -5   7   4        4.28       11.50      5.06 o
  -4   7   4      269.86      286.13      5.20 o
  -3   7   4       96.12       96.97      5.03 o
  -2   7   4      109.89      108.76      4.85 o
  -1   7   4       78.30       81.02      4.43 o
   0   7   4      275.04      253.49      5.51 o
   1   7   4       10.27       12.71      4.70 o
   2   7   4        2.59        3.02      4.69 o
   3   7   4        0.87        0.94      4.62 o
   4   7   4      105.87      103.74      4.96 o
   5   7   4      747.07      740.05      9.71 o
   6   7   4       15.65       15.05      5.08 o
   7   7   4       50.61       57.61      5.05 o
   8   7   4      194.07      193.49      5.39 o
   9   7   4       56.83       55.31      5.29 o
  10   7   4        0.63        2.12      5.64 o
  11   7   4        0.03        1.16      6.34 o
  12   7   4       45.57       44.14      6.13 o
  13   7   4       29.78       35.14      6.39 o
  14   7   4        0.12       12.94      6.30 o
 -13   8   4        9.00        9.66      7.24 o
 -12   8   4        1.74        1.57      6.20 o
 -11   8   4        3.24       15.35      6.26 o
 -10   8   4        1.46        6.16      5.64 o
  -9   8   4        0.82       -6.98      5.38 o
  -8   8   4       34.25       38.51      5.82 o
  -7   8   4        0.25       -2.71      5.35 o
  -6   8   4       95.97      107.82      7.07 o
  -5   8   4      305.26      301.46      5.70 o
  -4   8   4       76.58       73.73      5.14 o
  -3   8   4        2.71        4.11      4.81 o
  -2   8   4      151.14      155.38      5.20 o
  -1   8   4        6.14        9.00      4.67 o
   0   8   4      181.46      171.32      5.67 o
   1   8   4      184.16      193.86      6.16 o
   2   8   4        8.32       16.68      4.83 o
   3   8   4        2.45        5.17      4.96 o
   4   8   4      202.62      202.84      5.34 o
   5   8   4        9.21       15.55      4.93 o
   6   8   4       12.00       10.88      4.58 o
   7   8   4       11.27       11.06      5.23 o
   8   8   4        2.98        2.74      5.34 o
   9   8   4        0.43       14.87      5.56 o
  10   8   4       37.45       40.18      5.44 o
  11   8   4        6.63        9.53      5.75 o
  12   8   4        0.15        2.80      5.77 o
  13   8   4        3.86        7.07      6.02 o
 -11   9   4       22.54       26.53      6.22 o
 -10   9   4        0.19        6.55      6.07 o
  -9   9   4       29.10       27.39      5.90 o
  -8   9   4        4.60        8.75      5.38 o
  -7   9   4        1.24        3.17      5.35 o
  -6   9   4        4.49       10.02      5.50 o
  -5   9   4        9.81        4.73      5.35 o
  -4   9   4       12.48       12.11      5.13 o
  -3   9   4        5.86        8.54      5.12 o
  -2   9   4       32.58       38.47      5.42 o
  -1   9   4        0.00        6.41      5.44 o
   0   9   4        2.14        5.95      4.88 o
   1   9   4        0.48       -1.19      5.81 o
   2   9   4       12.36       19.00      4.89 o
   3   9   4       14.61        5.65      5.01 o
   4   9   4       30.47       25.52      4.99 o
   5   9   4        4.84        4.75      5.33 o
   6   9   4       15.23       16.15      5.31 o
   7   9   4        7.28        8.59      5.42 o
   8   9   4       51.24       49.42      5.64 o
   9   9   4       19.59       14.71      5.74 o
  10   9   4        0.00        6.04      5.72 o
  -8  10   4        0.13       -2.78      5.90 o
  -7  10   4        0.32        2.26      6.54 o
  -6  10   4        2.63       10.44      5.71 o
  -5  10   4        6.63       16.58      5.64 o
  -4  10   4       19.25       20.35      5.40 o
  -3  10   4        0.42        0.71      5.28 o
  -2  10   4        0.00        4.09      6.06 o
  -1  10   4       43.63       32.84      5.71 o
   0  10   4       27.92       28.50      5.81 o
   1  10   4       11.19       13.11      5.21 o
   2  10   4       78.20       87.51      6.22 o
   3  10   4        7.70       12.41      5.43 o
   4  10   4       10.25       10.20      5.21 o
   5  10   4        6.74       14.85      5.84 o
   6  10   4       30.30       25.37      5.48 o
   7  10   4       22.21       24.27      5.80 o
   8  10   4        3.02        7.17      6.09 o
  -1  11   4        0.03        2.98      6.24 o
   0  11   4        0.36        0.33      6.57 o
   1  11   4        0.54        3.53      6.23 o
 -18   1   5        5.31        3.19      6.73 o
 -17   1   5       36.73       40.86      7.19 o
 -16   1   5       15.64       10.96      7.19 o
 -15   1   5       19.12       43.66     14.54 o
 -14   1   5        6.84        9.17      9.14 o
 -13   1   5      455.11      439.96     15.70 o
 -12   1   5      233.27      240.41     17.18 o
 -11   1   5      524.08      491.64     25.92 o
 -10   1   5      431.32      438.93     33.52 o
  -9   1   5        0.35       -3.53      9.96 o
  -8   1   5       68.32       88.63      9.84 o
  -7   1   5     1204.86     1226.44     59.59 o
  -6   1   5      194.58      203.08      9.59 o
  -5   1   5      253.54      276.96     12.68 o
  -4   1   5      610.85      604.08     12.55 o
  -3   1   5      706.16      705.50      9.87 o
  -2   1   5        0.09        3.38      7.85 o
  -1   1   5      373.20      350.57      7.42 o
   0   1   5     4922.21     4719.56     35.40 o
   1   1   5      713.34      731.06      8.75 o
   2   1   5     2673.50     2655.09     20.47 o
   3   1   5       65.75       90.43      6.52 o
   4   1   5      492.78      512.19      7.81 o
   5   1   5      162.91      154.07      6.00 o
   6   1   5       19.37       20.12      5.75 o
   7   1   5      316.57      328.31      7.76 o
   8   1   5       20.21       28.80      6.00 o
   9   1   5       48.91       67.36      6.02 o
  10   1   5       60.03       70.46      6.18 o
  11   1   5        0.66        2.35      7.34 o
  12   1   5      123.07      124.59      8.58 o
  13   1   5      178.81      191.52      9.34 o
  14   1   5       88.90       79.91      6.39 o
  15   1   5       16.40       31.69      6.62 o
  16   1   5      123.36      143.75     12.96 o
  17   1   5        0.18      -13.90      6.97 o
  18   1   5        0.10        1.02      7.10 o
 -18   2   5        2.17        0.07      7.29 o
 -17   2   5        4.48        0.76      7.19 o
 -16   2   5       60.24       76.83      7.31 o
 -15   2   5       65.98       49.63      7.39 o
 -14   2   5      258.39      284.09     20.40 o
 -13   2   5        3.54       10.93      7.91 o
 -12   2   5       35.58       54.35      9.34 o
 -11   2   5      668.43      728.64     31.70 o
 -10   2   5       36.14       32.84      9.29 o
  -9   2   5        0.56        9.38      9.19 o
  -8   2   5       18.51       19.05      8.86 o
  -7   2   5       77.96       72.22      8.83 o
  -6   2   5       89.76       87.87      9.25 o
  -5   2   5      270.07      306.32     19.42 o
  -4   2   5     1314.58     1410.00     25.81 o
  -3   2   5      284.04      261.39      7.40 o
  -2   2   5       80.86       74.64      6.14 o
  -1   2   5     3846.70     3684.47     39.55 o
   0   2   5      273.27      227.54      7.45 o
   1   2   5      962.14      904.77     12.09 o
   2   2   5     2614.90     2466.06     39.72 o
   3   2   5     3371.57     3255.33     29.23 o
   4   2   5      109.50      109.50      5.91 o
   5   2   5     1159.42     1174.20     16.40 o
   6   2   5     4511.91     4582.81     56.26 o
   7   2   5      510.05      500.60      6.59 o
   8   2   5       14.08       24.36      6.02 o
   9   2   5      114.24      122.80      6.38 o
  10   2   5       86.81       78.49      5.94 o
  11   2   5      278.14      284.68     10.36 o
  12   2   5        0.90       16.36      6.25 o
  13   2   5      129.02      123.20      9.94 o
  14   2   5       38.53       34.29      6.19 o
  15   2   5       19.69       35.06      6.45 o
  16   2   5       75.54       83.70      8.39 o
  17   2   5        0.17        7.70      6.70 o
  18   2   5        0.82        6.09      8.08 o
 -18   3   5       20.98       13.27      7.55 o
 -17   3   5        4.70        7.00      7.49 o
 -16   3   5        5.08       16.46      7.38 o
 -15   3   5        1.88        3.80      7.33 o
 -14   3   5       36.67       39.64      7.35 o
 -13   3   5     1153.07     1215.16     63.16 o
 -12   3   5      734.59      817.77     33.89 o
 -11   3   5       13.35       13.05      9.54 o
 -10   3   5      196.00      202.43     12.65 o
  -9   3   5       51.06       63.52      8.26 o
  -8   3   5        5.08        7.40      7.89 o
  -7   3   5      213.13      251.30      7.86 o
  -6   3   5      704.20      788.19     36.75 o
  -5   3   5      409.90      453.37     11.61 o
  -4   3   5      322.13      345.97      7.62 o
  -3   3   5      197.30      167.22      5.65 o
  -2   3   5       28.61       37.14      5.30 o
  -1   3   5       18.17       10.38      5.34 o
   0   3   5      172.32      181.83      5.95 o
   1   3   5     1378.23     1419.20     15.07 o
   2   3   5        3.98        6.60      5.51 o
   3   3   5     2452.90     2525.64     20.47 o
   4   3   5        9.13       15.79      5.48 o
   5   3   5      494.23      471.18      6.39 o
   6   3   5      188.72      211.07      5.49 o
   7   3   5      367.76      340.00      6.16 o
   8   3   5      236.55      209.83      6.25 o
   9   3   5       86.82       74.64      5.67 o
  10   3   5     1402.02     1348.13     28.97 o
  11   3   5        8.50       11.78      6.09 o
  12   3   5       10.31       13.30      6.16 o
  13   3   5       35.95       47.41      7.94 o
  14   3   5        3.56        4.65      6.53 o
  15   3   5        0.12        2.14      6.17 o
  16   3   5       19.52       27.91      7.76 o
  17   3   5       52.36       53.42      6.87 o
  18   3   5        0.02       -0.46      6.91 o
 -17   4   5        3.51        6.13      7.59 o
 -16   4   5        4.66       -5.97      7.44 o
 -15   4   5        1.17        4.18      7.40 o
 -14   4   5       34.37       33.57      8.25 o
 -13   4   5       18.28       25.41      8.16 o
 -12   4   5      421.30      431.09     15.31 o
 -11   4   5        6.82        6.76      7.52 o
 -10   4   5        3.20       15.44      7.56 o
  -9   4   5      298.96      315.59     10.84 o
  -8   4   5        0.12       14.13      6.66 o
  -7   4   5       46.13       41.93      5.30 o
  -6   4   5       11.77       10.41      5.44 o
  -5   4   5      206.89      219.08      5.92 o
  -4   4   5      132.65      133.34      6.02 o
  -3   4   5        1.07        5.33      5.33 o
  -2   4   5       57.99       66.78      4.81 o
  -1   4   5      909.67      962.67      8.04 o
   0   4   5       62.37       62.43      5.03 o
   1   4   5        8.60       14.71      5.11 o
   2   4   5       31.37       39.28      4.92 o
   3   4   5      974.89      975.67      7.11 o
   4   4   5      512.10      463.82      5.74 o
   5   4   5       13.62        5.66      5.49 o
   6   4   5     1185.47     1161.26      8.39 o
   7   4   5      305.34      309.56      6.20 o
   8   4   5      141.49      136.78      6.77 o
   9   4   5       13.50        9.08      5.63 o
  10   4   5      421.13      434.74      9.40 o
  11   4   5        0.99        9.14      5.82 o
  12   4   5        5.09       14.88      5.89 o
  13   4   5      151.51      142.91      6.40 o
  14   4   5      142.57      129.54      6.23 o
  15   4   5        6.64       10.90      6.14 o
  16   4   5       12.89       14.89      6.33 o
  17   4   5        0.13        6.42      6.78 o
 -16   5   5        9.77       -2.35      7.91 o
 -15   5   5       97.33       98.17      8.44 o
 -14   5   5        0.67       -4.05      7.73 o
 -13   5   5       30.36       42.87     12.64 o
 -12   5   5       31.15       34.23      7.14 o
 -11   5   5        0.53        0.28      6.78 o
 -10   5   5       39.29       49.74      9.75 o
  -9   5   5       27.81       26.17      5.73 o
  -8   5   5       14.79       16.86      6.08 o
  -7   5   5        0.28        1.51      5.35 o
  -6   5   5        0.01        6.96      5.06 o
  -5   5   5        1.55        0.87      5.08 o
  -4   5   5       56.11       67.62      5.28 o
  -3   5   5      150.58      159.74      5.15 o
  -2   5   5        0.60        2.25      4.39 o
  -1   5   5      261.92      244.28      4.94 o
   0   5   5      569.51      547.32      8.73 o
   1   5   5       98.68      103.07      4.97 o
   2   5   5      394.37      380.29      5.41 o
   3   5   5       15.36       15.42      4.34 o
   4   5   5      326.03      314.02      5.42 o
   5   5   5        0.28        1.40      5.25 o
   6   5   5       96.02       92.40      5.37 o
   7   5   5      212.69      205.05      5.70 o
   8   5   5     1004.62      955.01      8.12 o
   9   5   5      221.18      234.00      5.84 o
  10   5   5        0.71        1.10      5.75 o
  11   5   5      130.00      118.81      5.87 o
  12   5   5       26.27       29.61      5.85 o
  13   5   5      205.36      199.79      6.27 o
  14   5   5        4.35       12.25      6.15 o
  15   5   5       11.45        3.32      6.23 o
  16   5   5        5.15        5.15      6.60 o
 -15   6   5        8.22       10.27      8.22 o
 -14   6   5       18.60       31.77      7.65 o
 -13   6   5        0.08        3.28      6.75 o
 -12   6   5       21.37       28.67      5.99 o
 -11   6   5       22.52       31.50      6.04 o
 -10   6   5       84.26       83.91      5.60 o
  -9   6   5        0.39       -0.27      5.40 o
  -8   6   5        0.01        2.92      5.10 o
  -7   6   5        1.48        5.66      5.56 o
  -6   6   5        2.13       10.91      4.97 o
  -5   6   5       42.86       55.08      4.98 o
  -4   6   5       72.50       81.06      5.10 o
  -3   6   5      659.06      630.90      8.57 o
  -2   6   5      182.91      191.52      4.93 o
  -1   6   5      254.87      254.26      5.21 o
   0   6   5       40.63       40.58      5.17 o
   1   6   5      109.14      118.77      4.88 o
   2   6   5      295.81      292.76      5.20 o
   3   6   5      262.14      270.86      5.37 o
   4   6   5       59.00       53.65      4.87 o
   5   6   5      354.46      361.46      5.78 o
   6   6   5       44.22       41.04      5.07 o
   7   6   5      358.45      359.71      6.47 o
   8   6   5      369.88      379.07      6.47 o
   9   6   5        5.51        6.83      5.94 o
  10   6   5       55.05       61.67      5.71 o
  11   6   5        4.73       10.97      5.85 o
  12   6   5        0.37        3.19      5.91 o
  13   6   5        6.36       14.84      5.77 o
  14   6   5        2.34       -1.42      6.11 o
  15   6   5        4.66        1.54      6.03 o
 -14   7   5        1.46       -1.02      7.29 o
 -13   7   5      356.52      344.66     13.44 o
 -12   7   5      382.31      368.87     13.69 o
 -11   7   5        9.00        5.19      5.72 o
 -10   7   5       83.20       83.33      6.46 o
  -9   7   5       19.85       26.28      5.98 o
  -8   7   5       28.44       26.90      5.40 o
  -7   7   5      439.01      416.93     12.60 o
  -6   7   5      235.50      226.22      5.57 o
  -5   7   5      183.67      201.22      5.63 o
  -4   7   5      506.17      523.71      7.79 o
  -3   7   5       67.46       69.31      5.08 o
  -2   7   5       91.95       97.58      5.14 o
  -1   7   5      177.80      159.80      5.06 o
   0   7   5        7.14        9.15      4.91 o
   1   7   5       59.65       58.98      5.00 o
   2   7   5      239.42      227.24      5.14 o
   3   7   5       24.69       24.11      4.87 o
   4   7   5     1187.11     1242.79      9.19 o
   5   7   5      106.88      108.19      5.20 o
   6   7   5       89.24       86.02      5.22 o
   7   7   5      136.41      135.78      5.49 o
   8   7   5       34.37       26.28      5.06 o
   9   7   5       66.73       71.37      5.25 o
  10   7   5       78.86       76.55      5.94 o
  11   7   5       15.80       18.48      6.37 o
  12   7   5       32.23       35.39      6.61 o
  13   7   5       52.37       62.50      6.52 o
  14   7   5       11.98       16.47      6.43 o
 -12   8   5       24.11       19.73      6.13 o
 -11   8   5      199.66      180.79      6.44 o
 -10   8   5        0.50        0.91      5.71 o
  -9   8   5       38.99       41.18      5.58 o
  -8   8   5        5.81        8.89      5.50 o
  -7   8   5      162.90      162.78      5.61 o
  -6   8   5       48.23       40.27      5.32 o
  -5   8   5       94.42       95.74      5.37 o
  -4   8   5      140.00      123.86      5.29 o
  -3   8   5      158.16      147.55      5.54 o
  -2   8   5       35.88       31.34      5.05 o
  -1   8   5      339.24      351.70      5.60 o
   0   8   5       51.73       49.75      5.27 o
   1   8   5      195.27      191.95      5.91 o
   2   8   5      159.66      152.84      5.20 o
   3   8   5       56.28       61.04      5.06 o
   4   8   5       38.51       47.09      5.07 o
   5   8   5        2.62        6.58      5.04 o
   6   8   5        0.44       -2.50      5.26 o
   7   8   5       27.00       25.12      5.30 o
   8   8   5       40.92       27.63      5.47 o
   9   8   5        6.64        7.98      5.03 o
  10   8   5        6.56        2.36      5.56 o
  11   8   5        3.86        2.62      5.68 o
  12   8   5       52.01       52.38      5.85 o
 -10   9   5       50.38       38.36      6.49 o
  -9   9   5       17.36       11.32      6.15 o
  -8   9   5       54.68       51.53      5.80 o
  -7   9   5        1.27        4.77      5.48 o
  -6   9   5       42.20       41.59      5.45 o
  -5   9   5       19.59       25.53      5.34 o
  -4   9   5        9.72        6.78      5.22 o
  -3   9   5        1.88        7.38      5.30 o
  -2   9   5        8.41       17.52      5.55 o
  -1   9   5       26.84       17.03      6.46 o
   0   9   5        0.30        7.95      5.00 o
   1   9   5      206.43      234.24      5.39 o
   2   9   5       14.58       21.72      5.35 o
   3   9   5        0.26        2.13      5.29 o
   4   9   5        7.05       15.15      5.39 o
   5   9   5        2.85        6.12      4.44 o
   6   9   5        0.25        1.17      5.22 o
   7   9   5       19.91       17.02      5.78 o
   8   9   5       12.16       22.42      5.77 o
   9   9   5        2.91        7.79      5.55 o
  10   9   5        0.02        5.56      5.93 o
  -7  10   5        2.17        4.85      6.16 o
  -6  10   5        8.14       12.45      6.06 o
  -5  10   5       21.30       26.95      6.12 o
  -4  10   5        7.36        9.55      5.75 o
  -3  10   5        4.81        4.12      5.96 o
  -2  10   5       20.22       22.29      5.73 o
  -1  10   5        2.54        0.57      6.20 o
   0  10   5        0.05        1.97      5.56 o
   1  10   5       20.71       21.12      5.34 o
   2  10   5       13.02       10.64      6.13 o
   3  10   5        0.15        5.41      5.62 o
   4  10   5       22.25       27.14      5.73 o
   5  10   5        4.30       11.93      5.60 o
   6  10   5        3.86        4.89      5.94 o
   7  10   5        1.25        5.71      5.77 o
 -18   0   6       15.95       23.77      8.92 o
 -17   0   6      229.46      224.80     14.75 o
 -16   0   6        0.25        9.99     10.34 o
 -15   0   6       39.66       47.94     19.28 o
 -14   0   6     1709.25     1651.12     71.42 o
 -13   0   6       41.20       43.20     12.09 o
 -12   0   6     1560.82     1492.96     74.42 o
 -11   0   6     1018.12      994.69     45.25 o
 -10   0   6       98.61      120.32     12.67 o
  -9   0   6      114.94      121.88     11.30 o
  -8   0   6      245.55      248.28     16.10 o
  -7   0   6      531.42      525.73     24.24 o
  -6   0   6     7219.65     8014.27    647.47 o
  -5   0   6     2049.86     2225.04    188.26 o
  -4   0   6      216.12      269.63     13.79 o
  -3   0   6      122.08      113.08     17.15 o
  -2   0   6       40.66       64.04      9.96 o
  -1   0   6     4559.12     4490.33     52.84 o
   0   0   6       16.55       21.26      7.91 o
   1   0   6     1472.65     1339.71     16.20 o
   2   0   6     1479.85     1409.46     21.25 o
   3   0   6     7287.74     7229.48    134.70 o
   4   0   6        3.24        7.08      7.54 o
   5   0   6     1352.69     1288.49     22.95 o
   6   0   6      415.94      427.19      8.43 o
   7   0   6        0.22        4.90      7.70 o
   8   0   6       83.06       76.10      8.46 o
   9   0   6      100.36      107.13      8.48 o
  10   0   6       16.21       21.68      8.89 o
  11   0   6      351.95      356.38     18.52 o
  12   0   6     1172.49     1114.41     54.60 o
  13   0   6       49.55       37.14      8.33 o
  14   0   6      128.22      114.00      8.55 o
  15   0   6        3.79       -7.99     12.08 o
  16   0   6       21.13        6.16      9.81 o
  17   0   6       27.37       32.11      9.97 o
  18   0   6       43.80       43.99     17.96 o
 -18   1   6       11.71        7.98      9.12 o
 -17   1   6       25.97        8.12      7.24 o
 -16   1   6       31.38       34.57      7.20 o
 -15   1   6       29.45       24.42      7.42 o
 -14   1   6       99.91      109.88     13.34 o
 -13   1   6     1805.40     1751.23     63.75 o
 -12   1   6      775.36      754.99     22.22 o
 -11   1   6     1860.53     1828.61     77.16 o
 -10   1   6      161.17      176.59     15.65 o
  -9   1   6      255.23      275.64     10.68 o
  -8   1   6      356.81      322.39     15.40 o
  -7   1   6        5.92        2.48      9.01 o
  -6   1   6        0.12      -11.59      9.02 o
  -5   1   6     2113.80     2186.74     55.19 o
  -4   1   6     2008.64     2099.26     48.60 o
  -3   1   6     1387.44     1358.01     17.41 o
  -2   1   6      256.85      266.68      7.22 o
  -1   1   6     1244.16     1313.66     14.85 o
   0   1   6       60.25       55.46      5.55 o
   1   1   6     5276.43     5144.86     44.31 o
   2   1   6      926.36      954.06     16.15 o
   3   1   6      501.92      496.11      6.31 o
   4   1   6     2002.15     1891.93     35.27 o
   5   1   6      352.58      352.73      6.04 o
   6   1   6       26.13       22.82      5.47 o
   7   1   6        7.39        5.28      5.61 o
   8   1   6     1686.89     1716.71     42.60 o
   9   1   6        0.34        6.35      5.88 o
  10   1   6      419.91      389.99     11.38 o
  11   1   6      602.77      603.94     17.05 o
  12   1   6       76.19       70.48      6.42 o
  13   1   6       11.16        7.17      6.10 o
  14   1   6       10.90       14.04      6.17 o
  15   1   6       27.49       29.54      6.68 o
  16   1   6       46.56       62.44      6.64 o
  17   1   6      156.27      145.32      8.03 o
  18   1   6        0.18       10.87      7.60 o
 -18   2   6        7.64       14.30      7.32 o
 -17   2   6        4.48       12.15      7.15 o
 -16   2   6        3.70        8.42      7.79 o
 -15   2   6        9.32        8.32     10.04 o
 -14   2   6       73.84       78.48     12.21 o
 -13   2   6      357.74      362.16     23.32 o
 -12   2   6      174.15      199.17     16.52 o
 -11   2   6      129.55      128.82      9.19 o
 -10   2   6      773.35      812.74     41.44 o
  -9   2   6      780.43      797.65     47.67 o
  -8   2   6        3.18       -0.74     11.39 o
  -7   2   6       49.09       69.43      9.33 o
  -6   2   6     2191.29     2285.22     61.45 o
  -5   2   6      476.77      487.85     15.98 o
  -4   2   6      112.36      120.49      6.87 o
  -3   2   6     1203.54     1183.06     23.85 o
  -2   2   6      159.14      166.32      5.97 o
  -1   2   6      114.68      126.02      5.79 o
   0   2   6       63.37       65.36      5.68 o
   1   2   6     1120.74     1063.35     20.26 o
   2   2   6       37.71       30.60      5.77 o
   3   2   6      334.80      291.91      6.01 o
   4   2   6        4.28        8.94      5.23 o
   5   2   6     2094.31     2153.12     20.81 o
   6   2   6      707.96      703.56      9.81 o
   7   2   6      447.62      422.88      7.66 o
   8   2   6      106.62      101.59      5.94 o
   9   2   6      236.18      244.16      6.45 o
  10   2   6        0.72       14.54      5.91 o
  11   2   6      164.19      162.93      9.84 o
  12   2   6       21.00       31.59      6.04 o
  13   2   6      585.85      586.61     22.67 o
  14   2   6       18.75       11.94      7.32 o
  15   2   6        6.26        7.93      6.16 o
  16   2   6       34.71       40.50      6.37 o
  17   2   6        4.52        2.54      6.60 o
  18   2   6        0.81        8.42      6.65 o
 -17   3   6       17.10        0.19      7.47 o
 -16   3   6        4.29       13.25      7.36 o
 -15   3   6        1.86        4.13      7.21 o
 -14   3   6      212.70      219.02     19.79 o
 -13   3   6      198.75      197.96     16.01 o
 -12   3   6      286.95      286.68     18.69 o
 -11   3   6       48.11       48.75      8.34 o
 -10   3   6       50.83       46.97      9.72 o
  -9   3   6      365.39      345.93     18.96 o
  -8   3   6        2.00        4.00      8.15 o
  -7   3   6      644.10      572.23     20.30 o
  -6   3   6       16.97       24.21      6.19 o
  -5   3   6       46.11       59.19      6.14 o
  -4   3   6      695.66      673.84     13.76 o
  -3   3   6     1532.04     1530.41     31.90 o
  -2   3   6      254.33      232.06      5.76 o
  -1   3   6      872.74      793.16      9.71 o
   0   3   6      803.00      787.27     11.61 o
   1   3   6      211.33      205.33      6.03 o
   2   3   6     1589.42     1705.20     27.67 o
   3   3   6     3649.18     3605.37     38.15 o
   4   3   6     1357.09     1323.57     14.97 o
   5   3   6      949.17      925.26     13.04 o
   6   3   6       34.89       38.77      5.34 o
   7   3   6      355.44      359.34     10.59 o
   8   3   6        5.11       15.80      5.68 o
   9   3   6       95.25       96.44      5.98 o
  10   3   6      358.61      342.57      8.70 o
  11   3   6      384.91      376.00     10.31 o
  12   3   6        0.09       -2.44      6.52 o
  13   3   6       84.95       91.51      6.01 o
  14   3   6        4.73       11.00      6.36 o
  15   3   6       31.94       32.89      6.48 o
  16   3   6        0.17       13.77      7.33 o
  17   3   6       28.24       18.97      6.85 o
 -17   4   6        0.76        3.93      7.59 o
 -16   4   6        5.44       -0.95      7.40 o
 -15   4   6        5.31       11.44      7.37 o
 -14   4   6      147.90      172.26     12.27 o
 -13   4   6      167.96      193.53      9.99 o
 -12   4   6      461.69      460.86     28.81 o
 -11   4   6      444.25      455.11     18.11 o
 -10   4   6        0.11       -6.31      7.36 o
  -9   4   6      221.14      228.64     12.40 o
  -8   4   6        6.53       10.05      6.17 o
  -7   4   6       12.73       15.70      6.05 o
  -6   4   6        7.88       11.49      5.06 o
  -5   4   6       93.41       95.41      5.27 o
  -4   4   6      236.35      212.68      7.57 o
  -3   4   6      118.33       96.13      5.34 o
  -2   4   6      745.72      667.61      6.13 o
  -1   4   6      377.34      351.32      5.76 o
   0   4   6      138.42      148.45      5.53 o
   1   4   6        0.40        2.78      5.14 o
   2   4   6      227.66      244.48      5.46 o
   3   4   6     3592.06     3751.52     17.01 o
   4   4   6     1767.48     1737.05     16.25 o
   5   4   6       51.65       41.61      5.71 o
   6   4   6       28.57       25.90      5.49 o
   7   4   6       18.57       17.51      5.52 o
   8   4   6      170.68      167.32      5.78 o
   9   4   6       81.11       72.92      5.80 o
  10   4   6       85.97       73.49      6.10 o
  11   4   6       77.55       70.04      5.97 o
  12   4   6      102.69      112.22      6.03 o
  13   4   6       19.29       18.92      6.50 o
  14   4   6       87.65       83.45      7.56 o
  15   4   6        4.17        6.55      6.05 o
  16   4   6        0.71       11.61      6.27 o
  17   4   6        2.65        5.23      6.92 o
 -16   5   6       19.01       18.44      7.89 o
 -15   5   6       21.11       19.05      9.31 o
 -14   5   6       78.12       67.17      7.86 o
 -13   5   6      405.39      405.41     12.81 o
 -12   5   6      263.50      256.45      8.93 o
 -11   5   6       48.90       68.53      7.01 o
 -10   5   6      182.00      183.34     12.50 o
  -9   5   6       10.31       10.44      8.54 o
  -8   5   6      287.68      279.86     12.76 o
  -7   5   6        0.02       -3.77      5.38 o
  -6   5   6       27.37       30.59      6.17 o
  -5   5   6       12.14       13.65      5.25 o
  -4   5   6      215.99      212.25      5.68 o
  -3   5   6      182.30      168.23      5.69 o
  -2   5   6        1.21        3.87      4.67 o
  -1   5   6      411.85      396.38      5.66 o
   0   5   6       63.50       60.53      4.92 o
   1   5   6       43.45       41.17      5.12 o
   2   5   6      357.48      368.22      5.55 o
   3   5   6      274.85      288.56      5.47 o
   4   5   6       44.14       36.36      5.04 o
   5   5   6      321.40      314.35      5.79 o
   6   5   6        0.05       -0.03      5.22 o
   7   5   6       31.23       41.24      5.63 o
   8   5   6       25.36       23.66      5.49 o
   9   5   6      366.51      380.66      6.22 o
  10   5   6      969.17      979.31     21.30 o
  11   5   6      150.97      152.52      6.06 o
  12   5   6       36.65       44.30      5.81 o
  13   5   6      106.97      109.60      5.79 o
  14   5   6        5.64        6.52      5.74 o
  15   5   6       25.00       34.60      5.87 o
  16   5   6       17.68       23.21      6.59 o
 -15   6   6       62.22       65.49      7.36 o
 -14   6   6      163.03      167.85     12.98 o
 -13   6   6       82.79       79.29      6.14 o
 -12   6   6       80.31       69.57      6.36 o
 -11   6   6      448.64      425.65      6.97 o
 -10   6   6      142.86      123.89      5.97 o
  -9   6   6        0.68        7.15      5.43 o
  -8   6   6       50.18       56.29      6.51 o
  -7   6   6        1.00       -2.97      5.28 o
  -6   6   6       82.67       83.27      5.32 o
  -5   6   6       12.43       21.90      5.27 o
  -4   6   6      133.51      126.53      5.36 o
  -3   6   6       47.99       67.34      5.08 o
  -2   6   6        1.98        3.66      4.63 o
  -1   6   6       71.39       66.14      4.98 o
   0   6   6      103.06      107.50      5.46 o
   1   6   6      208.80      218.05      5.24 o
   2   6   6       25.09       28.92      4.81 o
   3   6   6      269.42      268.24      5.37 o
   4   6   6      280.85      293.44      5.67 o
   5   6   6        2.55        5.22      5.04 o
   6   6   6        0.02        8.24      4.81 o
   7   6   6       65.66       80.00      5.44 o
   8   6   6      825.25      814.86     14.30 o
   9   6   6       28.44       22.81      5.99 o
  10   6   6       30.66       39.47      5.75 o
  11   6   6       45.13       37.60      8.58 o
  12   6   6        0.07       -2.87      5.93 o
  13   6   6        2.06        7.14      5.95 o
  14   6   6        1.07        5.52      6.43 o
  15   6   6        3.55        6.54      6.54 o
 -14   7   6        2.46        7.08      6.96 o
 -13   7   6        9.41        3.96      6.66 o
 -12   7   6        1.83       -3.50      6.61 o
 -11   7   6        1.52        8.16      6.58 o
 -10   7   6      252.44      245.69      9.39 o
  -9   7   6        0.65       -1.19      5.48 o
  -8   7   6        0.01        3.73      5.28 o
  -7   7   6      223.51      242.47      5.81 o
  -6   7   6      199.91      197.41      5.53 o
  -5   7   6       26.71       39.27      5.69 o
  -4   7   6      112.13      104.21      5.50 o
  -3   7   6      120.71      117.11      5.22 o
  -2   7   6        3.54        5.40      4.63 o
  -1   7   6      406.20      421.56      5.48 o
   0   7   6      154.13      151.13      5.03 o
   1   7   6      114.75      108.41      5.04 o
   2   7   6       10.32       17.40      5.06 o
   3   7   6        1.37        5.03      5.06 o
   4   7   6      125.29      116.29      5.25 o
   5   7   6      285.19      287.09      5.52 o
   6   7   6       28.47       25.08      5.10 o
   7   7   6       42.96       46.29      5.41 o
   8   7   6       20.21       22.50      5.15 o
   9   7   6       12.82       12.62      5.22 o
  10   7   6        2.51       -1.41      5.78 o
  11   7   6       13.20       20.06      5.25 o
  12   7   6       83.94       90.38      6.61 o
  13   7   6       45.17       62.89      7.00 o
  14   7   6        3.96       11.91      6.39 o
 -12   8   6       10.97        8.68      6.22 o
 -11   8   6        0.47        5.31      6.50 o
 -10   8   6       14.25       10.52      5.92 o
  -9   8   6        1.54       -0.59      5.81 o
  -8   8   6        7.13       11.68      5.72 o
  -7   8   6        1.99        2.54      5.46 o
  -6   8   6       58.86       62.34      5.50 o
  -5   8   6        0.98        1.15      5.38 o
  -4   8   6        4.18        3.55      5.50 o
  -3   8   6      119.29      108.37      5.50 o
  -2   8   6      338.61      342.69      6.22 o
  -1   8   6       89.07       98.93      5.26 o
   0   8   6       10.55       18.81      5.53 o
   1   8   6        6.20       11.55      5.52 o
   2   8   6      188.95      217.61      5.85 o
   3   8   6        1.18       -0.89      4.97 o
   4   8   6        8.39       13.11      5.07 o
   5   8   6       16.94       11.81      5.25 o
   6   8   6        1.99       -1.23      5.32 o
   7   8   6       77.84       67.41      5.11 o
   8   8   6        6.85       12.78      5.31 o
   9   8   6        0.00       -1.05      5.49 o
  10   8   6       34.00       26.25      5.56 o
  11   8   6       19.78       24.72      5.78 o
  12   8   6       24.00       26.54      5.88 o
 -10   9   6       36.94       48.37      6.26 o
  -9   9   6        4.13        1.58      6.28 o
  -8   9   6        3.58        3.25      6.20 o
  -7   9   6       46.10       33.76      6.00 o
  -6   9   6       51.84       53.64      5.76 o
  -5   9   6        5.95        7.77      5.93 o
  -4   9   6      111.49      107.80      5.90 o
  -3   9   6        0.10        1.79      5.95 o
  -2   9   6       37.16       39.23      5.90 o
  -1   9   6        0.70        2.73      6.35 o
   0   9   6       10.05        5.81      5.21 o
   1   9   6       77.25       86.13      5.40 o
   2   9   6       30.40       28.80      5.87 o
   3   9   6        9.44        7.81      5.33 o
   4   9   6       14.34       20.97      5.30 o
   5   9   6        0.32        5.22      5.45 o
   6   9   6       27.07       33.09      5.53 o
   7   9   6       31.54       35.98      5.59 o
   8   9   6        3.41        4.41      5.66 o
   9   9   6        4.94        3.48      5.75 o
  10   9   6       34.72       28.84      6.06 o
  -7  10   6        5.31       12.70      6.22 o
  -6  10   6        4.44        3.55      5.93 o
  -5  10   6        0.62       -0.46      6.18 o
  -4  10   6        2.35        7.56      6.35 o
  -3  10   6       21.62       28.52      6.19 o
  -2  10   6       13.11       16.45      6.69 o
  -1  10   6        3.97        7.32      6.35 o
   0  10   6       14.95       20.41      5.66 o
   1  10   6        0.52        4.92      5.89 o
   2  10   6       52.83       70.22      5.76 o
   3  10   6       50.27       51.39      6.59 o
   4  10   6       10.29        6.68      5.88 o
   5  10   6        4.16        4.55      5.86 o
   6  10   6        9.99        9.59      5.95 o
   7  10   6        3.47        6.09      6.15 o
 -18   1   7        1.47       11.19      7.34 o
 -17   1   7       11.51       12.85      7.27 o
 -16   1   7       45.41       27.62      7.32 o
 -15   1   7      117.35      108.02      7.72 o
 -14   1   7      114.97      124.96     13.46 o
 -13   1   7      347.31      342.02     17.52 o
 -12   1   7     1200.42     1190.79     45.60 o
 -11   1   7        2.18       12.42      9.21 o
 -10   1   7      334.14      361.86     14.78 o
  -9   1   7        1.20        6.85      9.57 o
  -8   1   7       23.74       29.10      9.95 o
  -7   1   7      747.82      753.65     27.99 o
  -6   1   7      656.85      686.52     16.79 o
  -5   1   7      955.29     1047.81     21.38 o
  -4   1   7      427.41      472.79      8.50 o
  -3   1   7    10457.85    10727.40    127.13 o
  -2   1   7     2923.79     2911.38     24.79 o
  -1   1   7      427.39      408.38      7.08 o
   0   1   7       63.39       71.96      5.11 o
   1   1   7      588.73      560.95      7.61 o
   2   1   7       39.49       28.20      5.02 o
   3   1   7      181.01      188.74      5.66 o
   4   1   7      423.61      428.45      5.82 o
   5   1   7      309.63      319.42      6.65 o
   6   1   7        7.12        6.74      5.18 o
   7   1   7      171.81      157.58      5.50 o
   8   1   7        0.29        4.40      6.27 o
   9   1   7      138.86      146.79      5.97 o
  10   1   7      611.09      615.79     16.09 o
  11   1   7      472.42      483.48     13.94 o
  12   1   7        0.86       -2.20      6.02 o
  13   1   7       42.26       33.94      7.00 o
  14   1   7       14.11       17.10      5.96 o
  15   1   7       49.85       63.29      6.30 o
  16   1   7        0.04       -1.37      6.64 o
  17   1   7       32.75       31.41      6.58 o
  18   1   7        0.13        4.43      7.19 o
 -18   2   7        0.10       -4.76      7.44 o
 -17   2   7       50.25       40.30      7.29 o
 -16   2   7        2.05       -7.45      7.29 o
 -15   2   7        8.93       20.42      7.25 o
 -14   2   7       11.68        5.47      7.45 o
 -13   2   7       12.41       19.90      8.00 o
 -12   2   7     1838.51     1919.81     91.51 o
 -11   2   7     1537.65     1607.66     79.17 o
 -10   2   7      464.82      454.13     25.34 o
  -9   2   7      121.88      133.38     11.11 o
  -8   2   7       36.38       44.61     10.51 o
  -7   2   7      303.41      292.38     10.98 o
  -6   2   7       12.92        8.49      8.35 o
  -5   2   7      535.51      561.74     10.56 o
  -4   2   7        0.71        7.08      6.45 o
  -3   2   7      653.26      635.91      7.64 o
  -2   2   7        1.78        0.97      5.99 o
  -1   2   7      401.15      376.79      6.67 o
   0   2   7     1070.65     1042.76     10.27 o
   1   2   7      618.01      597.11      6.91 o
   2   2   7      833.70      902.42     13.40 o
   3   2   7     5434.02     5621.81    101.82 o
   4   2   7     2440.98     2563.48     28.89 o
   5   2   7     2465.93     2460.80     30.02 o
   6   2   7     1666.61     1681.22     23.65 o
   7   2   7       64.19       56.18      5.36 o
   8   2   7        1.82        2.38      5.60 o
   9   2   7      389.75      436.03     13.32 o
  10   2   7      383.59      379.37      8.54 o
  11   2   7      570.18      553.03     15.82 o
  12   2   7      239.74      233.14      7.38 o
  13   2   7      207.99      210.44      9.25 o
  14   2   7      409.45      394.52     13.21 o
  15   2   7       10.27       12.68      6.08 o
  16   2   7        5.18       22.79      6.39 o
  17   2   7        0.60        5.58      6.56 o
 -17   3   7       22.32       29.23      7.56 o
 -16   3   7       49.15       51.28      7.40 o
 -15   3   7       11.26       15.88      7.33 o
 -14   3   7        0.21       12.01      8.21 o
 -13   3   7      655.20      667.84     34.56 o
 -12   3   7      965.53     1005.87     64.05 o
 -11   3   7        2.85        7.37      8.53 o
 -10   3   7      320.18      336.70     20.96 o
  -9   3   7       70.50       80.80     13.53 o
  -8   3   7      404.98      405.20     13.35 o
  -7   3   7       30.32       10.14      6.91 o
  -6   3   7      189.25      212.19      6.65 o
  -5   3   7       12.73       21.55      6.13 o
  -4   3   7     1840.73     1891.01     35.62 o
  -3   3   7      512.28      510.18     10.36 o
  -2   3   7     1233.16     1198.99      8.13 o
  -1   3   7      619.87      581.03      6.48 o
   0   3   7      307.16      333.09      6.09 o
   1   3   7      314.64      307.50      6.28 o
   2   3   7     2212.36     2226.88     19.38 o
   3   3   7      407.08      379.58      6.31 o
   4   3   7       87.93       88.08      5.63 o
   5   3   7       58.76       42.95      5.35 o
   6   3   7      840.59      893.89     11.35 o
   7   3   7       13.80       14.65      5.52 o
   8   3   7      757.88      764.71      9.43 o
   9   3   7      789.17      800.17     12.05 o
  10   3   7     1322.34     1329.23     27.86 o
  11   3   7     2207.07     2196.73     47.38 o
  12   3   7       11.56       10.96      6.05 o
  13   3   7      291.54      288.70     11.99 o
  14   3   7      129.72      121.52      6.46 o
  15   3   7       15.85        8.31      9.32 o
  16   3   7       11.02       11.81      6.18 o
  17   3   7       25.34       35.33      6.92 o
 -17   4   7        0.13        0.84      7.69 o
 -16   4   7        8.37        7.50      9.95 o
 -15   4   7        4.80        3.79      8.55 o
 -14   4   7       42.54       58.83      8.31 o
 -13   4   7        0.01       -3.99      8.26 o
 -12   4   7        0.58        0.82      7.50 o
 -11   4   7      765.40      754.27     33.90 o
 -10   4   7      195.11      209.72      8.97 o
  -9   4   7       41.12       31.11      6.53 o
  -8   4   7      386.67      377.94      7.24 o
  -7   4   7       15.52       23.94      5.93 o
  -6   4   7       45.24       51.37      5.95 o
  -5   4   7      123.21      132.48      5.92 o
  -4   4   7       18.07       27.72      5.53 o
  -3   4   7      797.13      797.24     14.81 o
  -2   4   7       10.71       12.65      5.15 o
  -1   4   7        3.22       11.01      4.63 o
   0   4   7      679.30      651.70      9.62 o
   1   4   7      231.97      267.40      6.62 o
   2   4   7      517.79      571.96      9.08 o
   3   4   7      496.71      542.93      6.47 o
   4   4   7        1.63       10.28      5.27 o
   5   4   7       69.25       68.01      5.37 o
   6   4   7      200.47      218.69      5.64 o
   7   4   7       52.91       58.34      5.51 o
   8   4   7        5.18        0.15      5.39 o
   9   4   7        1.35        5.52      5.16 o
  10   4   7      520.07      511.45      7.67 o
  11   4   7       26.97       24.43      6.02 o
  12   4   7        4.97        7.60      5.94 o
  13   4   7        7.06       10.65      5.78 o
  14   4   7        3.98        1.97      5.54 o
  15   4   7        1.43        9.01      6.04 o
  16   4   7       64.45       55.11      6.52 o
 -16   5   7        8.28       17.58      8.23 o
 -15   5   7      124.67      122.42      8.60 o
 -14   5   7        8.02        5.69      8.03 o
 -13   5   7        3.64        6.78      7.79 o
 -12   5   7        0.04        5.57      6.48 o
 -11   5   7        1.44        1.64      6.28 o
 -10   5   7        2.59        0.38      8.15 o
  -9   5   7        7.10        8.67      5.77 o
  -8   5   7      203.41      212.20      8.24 o
  -7   5   7        3.59       13.43      5.74 o
  -6   5   7       23.09       19.73      6.28 o
  -5   5   7      173.22      162.98      5.87 o
  -4   5   7       37.28       43.75      5.79 o
  -3   5   7       17.91       20.11      5.52 o
  -2   5   7        1.96        0.17      5.11 o
  -1   5   7      134.49      160.36      5.32 o
   0   5   7      131.64      133.78      5.35 o
   1   5   7        9.00        7.39      5.10 o
   2   5   7       75.22       73.21      5.21 o
   3   5   7       15.15       13.53      5.03 o
   4   5   7        1.06        3.56      5.00 o
   5   5   7       44.00       37.30      5.30 o
   6   5   7      106.54       98.99      5.43 o
   7   5   7      501.17      467.93      8.75 o
   8   5   7      222.39      188.29      5.80 o
   9   5   7       68.90       70.04      5.52 o
  10   5   7       26.66       21.27      5.47 o
  11   5   7      209.24      201.30      6.18 o
  12   5   7       43.66       53.16      5.87 o
  13   5   7        4.04        3.69      5.47 o
  14   5   7        5.18       10.87      6.17 o
  15   5   7        0.51        3.96      6.12 o
  16   5   7        2.89        0.26      6.72 o
 -15   6   7        3.45        6.63      7.58 o
 -14   6   7        0.64        3.94      7.28 o
 -13   6   7      124.85      125.52      7.73 o
 -12   6   7       23.08       24.15      6.49 o
 -11   6   7        8.69       28.65      7.60 o
 -10   6   7       95.37       92.07      7.15 o
  -9   6   7       13.86       20.52      5.81 o
  -8   6   7       10.99       16.46      7.20 o
  -7   6   7        3.99       13.03      5.70 o
  -6   6   7       40.94       43.95      5.73 o
  -5   6   7      648.43      616.74     14.48 o
  -4   6   7       21.73       19.86      4.84 o
  -3   6   7      924.22      842.30     13.92 o
  -2   6   7        0.26        1.71      4.91 o
  -1   6   7      172.82      165.84      5.36 o
   0   6   7      182.13      166.88      5.26 o
   1   6   7        0.06       -0.45      5.07 o
   2   6   7        0.23       -1.13      5.00 o
   3   6   7      267.66      270.02      5.16 o
   4   6   7        4.21        6.19      4.95 o
   5   6   7       11.15       14.57      5.02 o
   6   6   7        3.55        9.24      4.65 o
   7   6   7      129.86      134.17      5.64 o
   8   6   7       27.24       22.66      5.50 o
   9   6   7        7.83       14.12      5.57 o
  10   6   7       30.10       33.74      5.98 o
  11   6   7        5.04       11.14      5.28 o
  12   6   7       58.14       61.70      6.09 o
  13   6   7        4.20        7.79      5.82 o
  14   6   7        2.55        3.60      6.29 o
  15   6   7        1.06        6.27      6.01 o
 -13   7   7      175.61      169.48     10.31 o
 -12   7   7      119.41      130.45      6.86 o
 -11   7   7        0.13       -6.40      7.08 o
 -10   7   7      397.92      391.49     16.90 o
  -9   7   7       62.85       68.40      5.83 o
  -8   7   7       23.63       28.04      5.58 o
  -7   7   7       48.81       54.04      5.51 o
  -6   7   7        6.39       17.27      4.91 o
  -5   7   7       93.69      104.45      5.53 o
  -4   7   7      259.25      246.46      5.64 o
  -3   7   7        4.40        2.58      5.36 o
  -2   7   7       57.08       60.70      5.15 o
  -1   7   7      107.92      125.98      5.25 o
   0   7   7       66.37       78.27      5.48 o
   1   7   7      558.29      591.51      8.06 o
   2   7   7      136.46      145.00      5.26 o
   3   7   7       16.13       12.37      5.16 o
   4   7   7      145.78      130.77      5.23 o
   5   7   7      303.05      312.62      5.61 o
   6   7   7       31.26       32.01      5.10 o
   7   7   7        8.28        9.54      5.14 o
   8   7   7       84.95       86.50      5.48 o
   9   7   7       74.87       71.44      5.31 o
  10   7   7      329.68      317.87      9.78 o
  11   7   7       27.04       27.68      6.08 o
  12   7   7       60.39       64.20      6.20 o
  13   7   7       43.67       51.76      8.24 o
 -12   8   7       52.37       45.67      7.69 o
 -11   8   7       43.04       35.22      9.77 o
 -10   8   7       67.74       55.68      6.10 o
  -9   8   7        1.66        1.64      5.83 o
  -8   8   7        0.01       -1.16      5.91 o
  -7   8   7       41.97       47.01      5.84 o
  -6   8   7       51.36       50.14      5.75 o
  -5   8   7       44.01       49.60      5.73 o
  -4   8   7      112.43      126.78      5.76 o
  -3   8   7      303.39      285.88      6.20 o
  -2   8   7       42.84       42.83      6.14 o
  -1   8   7        2.76       10.92      5.13 o
   0   8   7        2.95       -1.16      5.13 o
   1   8   7        7.90       11.14      5.16 o
   2   8   7        4.86        5.78      5.25 o
   3   8   7      154.94      163.71      5.46 o
   4   8   7       85.52       89.90      5.47 o
   5   8   7       75.84       78.01      5.39 o
   6   8   7        9.31       12.70      5.20 o
   7   8   7       13.35       13.43      5.23 o
   8   8   7      138.04      138.72      5.37 o
   9   8   7        4.09       -0.51      5.26 o
  10   8   7        1.37        0.25      5.65 o
  11   8   7       41.19       63.92      6.93 o
  12   8   7       48.28       60.21      6.16 o
  -9   9   7        3.91       12.68      6.26 o
  -8   9   7       16.91       13.22      6.22 o
  -7   9   7        4.32        8.17      6.02 o
  -6   9   7       39.55       48.15      6.18 o
  -5   9   7      114.06      100.62      6.11 o
  -4   9   7        0.02        0.90      5.91 o
  -3   9   7      163.85      151.09      6.22 o
  -2   9   7        0.48        2.73      6.11 o
  -1   9   7       10.65       15.87      5.67 o
   0   9   7        0.81        2.59      5.40 o
   1   9   7        4.31        6.64      5.34 o
   2   9   7        0.03       -0.52      6.05 o
   3   9   7       35.24       39.59      5.39 o
   4   9   7        1.91        1.94      5.67 o
   5   9   7        2.42        4.98      5.57 o
   6   9   7        0.00       -0.28      5.52 o
   7   9   7        6.82       12.61      5.57 o
   8   9   7        0.00        4.42      5.87 o
   9   9   7        2.81        5.17      5.96 o
  -6  10   7        0.61        6.52      6.23 o
  -5  10   7        0.68        5.76      7.14 o
  -4  10   7        4.69       -2.80      6.26 o
  -3  10   7        6.18       11.56      6.51 o
  -2  10   7       68.34       77.69      7.22 o
  -1  10   7        0.38        6.19      6.44 o
   0  10   7       14.88       10.61      5.77 o
   1  10   7       18.34       24.90      5.76 o
   2  10   7        1.35        0.79      5.88 o
   3  10   7        6.02        0.59      6.44 o
   4  10   7        0.92        2.28      5.97 o
   5  10   7        5.83       -0.95      6.05 o
   6  10   7        4.58        3.04      5.90 o
 -18   0   8        2.43        2.66     11.73 o
 -17   0   8      275.63      239.04     17.41 o
 -16   0   8       76.08       80.47     10.36 o
 -15   0   8        9.00       23.74     12.73 o
 -14   0   8     1009.36      974.57     51.15 o
 -13   0   8      297.51      326.03     29.08 o
 -12   0   8      765.49      749.88     56.68 o
 -11   0   8       83.01       87.96     11.50 o
 -10   0   8     1695.45     1666.48    117.18 o
  -9   0   8     1196.91     1193.85     87.82 o
  -8   0   8     1081.73      993.34     86.95 o
  -7   0   8      172.30      199.32     14.71 o
  -6   0   8     3721.80     3830.64    376.78 o
  -5   0   8     4593.29     4732.13    387.10 o
  -4   0   8       23.98       43.17      8.70 o
  -3   0   8    10570.42    11087.45    104.81 o
  -2   0   8     3548.75     3653.79     25.90 o
  -1   0   8      173.05      178.88      7.16 o
   0   0   8        0.58        1.85      6.80 o
   1   0   8        3.54        4.86      6.77 o
   2   0   8      162.66      192.84      8.24 o
   3   0   8     5429.18     5434.52    107.40 o
   4   0   8     1267.91     1264.82     23.75 o
   5   0   8       57.05       68.98      6.99 o
   6   0   8        3.67       -3.28      7.28 o
   7   0   8      139.76      125.49      7.47 o
   8   0   8     1547.44     1546.87     66.68 o
   9   0   8      169.04      185.91     15.29 o
  10   0   8       22.59       10.61      8.18 o
  11   0   8     1299.02     1247.47     74.31 o
  12   0   8      293.63      267.79     13.82 o
  13   0   8       88.92       81.66      8.22 o
  14   0   8        2.09        1.75      8.13 o
  15   0   8       30.29       41.51      8.45 o
  16   0   8        0.16        8.46     10.70 o
  17   0   8        2.14       10.43      9.88 o
 -17   1   8       95.75       87.98      7.48 o
 -16   1   8        4.19        3.19      7.34 o
 -15   1   8      162.64      153.87     11.74 o
 -14   1   8        0.08        2.25      7.65 o
 -13   1   8      525.47      493.11     24.02 o
 -12   1   8      613.91      612.21     24.99 o
 -11   1   8     1162.95     1163.88     52.37 o
 -10   1   8      253.53      253.19     19.43 o
  -9   1   8       12.63       20.04      9.12 o
  -8   1   8      420.53      414.82     24.92 o
  -7   1   8       20.58       16.58      9.31 o
  -6   1   8       29.01       49.22      8.97 o
  -5   1   8       61.22       94.13      7.37 o
  -4   1   8      549.81      641.43     10.77 o
  -3   1   8     7058.79     7477.39     84.90 o
  -2   1   8      927.83      954.35     12.82 o
  -1   1   8       17.57       18.15      5.19 o
   0   1   8     1583.13     1534.01     10.84 o
   1   1   8        8.89        6.36      4.93 o
   2   1   8      554.36      514.33      6.08 o
   3   1   8       62.62       70.04      5.07 o
   4   1   8      332.84      327.59      6.28 o
   5   1   8      120.76      136.73      5.27 o
   6   1   8      142.49      153.75      5.57 o
   7   1   8       77.50       76.67      5.38 o
   8   1   8        7.05       13.89      5.52 o
   9   1   8     1239.42     1208.92     31.96 o
  10   1   8      953.74      941.42     22.89 o
  11   1   8       57.62       67.91      5.68 o
  12   1   8       14.78       18.41      7.04 o
  13   1   8       12.88        1.20      6.00 o
  14   1   8       14.06       17.36      6.27 o
  15   1   8       26.24       24.09      6.17 o
  16   1   8      108.55      107.20      6.40 o
  17   1   8       42.51       56.87      6.17 o
 -17   2   8        9.64       19.19      8.52 o
 -16   2   8       30.91       22.95      7.41 o
 -15   2   8        4.26       10.92      7.38 o
 -14   2   8       39.48       38.08      7.75 o
 -13   2   8       90.81       69.23     10.87 o
 -12   2   8        0.57        9.62      8.43 o
 -11   2   8       24.71       21.40      8.54 o
 -10   2   8      585.04      559.66     24.19 o
  -9   2   8       59.46       49.33      8.53 o
  -8   2   8       93.76       97.46      8.78 o
  -7   2   8      392.02      422.93     16.36 o
  -6   2   8        0.97        9.03      7.36 o
  -5   2   8      254.96      250.22      7.85 o
  -4   2   8       55.65       55.42      6.70 o
  -3   2   8     2950.72     2924.88     42.50 o
  -2   2   8     2314.01     2243.32     37.13 o
  -1   2   8      248.83      262.19      5.77 o
   0   2   8     2893.98     2839.30     52.43 o
   1   2   8       42.78       49.33      5.96 o
   2   2   8      420.44      446.54      6.19 o
   3   2   8      202.76      212.45      5.71 o
   4   2   8      915.70      954.85      9.28 o
   5   2   8      113.80      115.37      5.27 o
   6   2   8      546.75      575.30      8.77 o
   7   2   8       89.41       96.68      5.37 o
   8   2   8        1.53        1.72      5.38 o
   9   2   8        0.05      -11.40      5.70 o
  10   2   8      326.47      320.96     11.03 o
  11   2   8        1.84       10.33      5.82 o
  12   2   8       50.48       55.81      5.95 o
  13   2   8        7.39       15.29      5.78 o
  14   2   8       73.49       78.19      6.92 o
  15   2   8       36.04       40.14      6.07 o
  16   2   8       58.07       57.01      6.57 o
  17   2   8       39.53       54.83      6.67 o
 -17   3   8        0.49       -1.00      7.47 o
 -16   3   8       26.54       27.09      7.33 o
 -15   3   8        7.35        0.12      7.43 o
 -14   3   8       29.82       24.47      8.10 o
 -13   3   8       24.83       24.16      8.06 o
 -12   3   8       24.80       44.30      9.66 o
 -11   3   8      388.11      424.93     16.03 o
 -10   3   8       63.07       56.92      8.27 o
  -9   3   8       41.59       48.56     10.04 o
  -8   3   8      403.42      392.43      7.19 o
  -7   3   8      454.30      465.34     12.75 o
  -6   3   8       20.41       19.78      6.44 o
  -5   3   8      230.30      239.15      6.56 o
  -4   3   8     1048.44     1077.10     16.58 o
  -3   3   8      246.84      219.23      8.07 o
  -2   3   8       49.74       49.43      4.91 o
  -1   3   8      479.83      457.10      6.20 o
   0   3   8       75.17       74.43      5.35 o
   1   3   8      574.75      537.04      7.86 o
   2   3   8       11.93       12.19      5.30 o
   3   3   8     1383.38     1514.72     13.96 o
   4   3   8       43.89       38.32      5.43 o
   5   3   8        0.11        8.48      5.22 o
   6   3   8     1512.76     1506.49     16.08 o
   7   3   8       54.34       50.26      5.54 o
   8   3   8       11.07       10.66      5.60 o
   9   3   8      647.58      652.92     12.01 o
  10   3   8        9.76        2.95      5.76 o
  11   3   8      185.22      180.82      9.96 o
  12   3   8        4.52       -6.64      5.83 o
  13   3   8       34.66       35.91      5.96 o
  14   3   8       41.62       47.13      6.15 o
  15   3   8      205.75      209.39      6.74 o
  16   3   8       31.97       27.33      6.26 o
  17   3   8        1.74        2.36      6.61 o
 -16   4   8        2.92        1.28      6.89 o
 -15   4   8        1.39        0.51      8.14 o
 -14   4   8       32.26       43.12      8.20 o
 -13   4   8       17.57       13.15      7.71 o
 -12   4   8      234.67      239.15     14.78 o
 -11   4   8      526.30      559.69     31.13 o
 -10   4   8      951.19      920.74     28.37 o
  -9   4   8        7.16       18.03      8.98 o
  -8   4   8       70.13       72.49      7.29 o
  -7   4   8        7.63       17.03      6.70 o
  -6   4   8      560.43      584.50     12.90 o
  -5   4   8       92.77       96.91      6.06 o
  -4   4   8        0.72       -1.87      5.96 o
  -3   4   8      772.09      815.09      7.49 o
  -2   4   8      105.71      100.62      5.46 o
  -1   4   8     1009.30      961.01      9.39 o
   0   4   8      456.78      491.30      6.24 o
   1   4   8       20.89       25.50      5.51 o
   2   4   8      728.35      756.65      8.19 o
   3   4   8      109.96      102.33      5.59 o
   4   4   8        0.65       -1.62      5.49 o
   5   4   8      321.92      322.08      5.99 o
   6   4   8       83.97       77.35      5.29 o
   7   4   8        5.54        7.05      5.42 o
   8   4   8       11.61        6.44      5.27 o
   9   4   8       82.07       87.99      5.76 o
  10   4   8        9.80        5.87      5.71 o
  11   4   8      737.63      716.92     10.89 o
  12   4   8      369.23      363.19      8.56 o
  13   4   8       19.19       24.44      5.99 o
  14   4   8        1.11        5.09      6.06 o
  15   4   8        9.42        3.13      6.34 o
  16   4   8        5.75       10.56      6.66 o
 -15   5   8       74.13       80.04      8.16 o
 -14   5   8       26.23       21.55      7.03 o
 -13   5   8       88.56       98.03      6.77 o
 -12   5   8      457.53      455.11     18.82 o
 -11   5   8       45.41       50.87      6.30 o
 -10   5   8       45.71       49.75      6.32 o
  -9   5   8       12.28       11.22      5.56 o
  -8   5   8      173.45      179.88      6.99 o
  -7   5   8       31.86       37.14      6.67 o
  -6   5   8       23.24       27.45      6.85 o
  -5   5   8     1793.51     1819.36     36.20 o
  -4   5   8      254.58      253.75      8.32 o
  -3   5   8      840.35      819.20     15.20 o
  -2   5   8        0.66       -1.44      5.20 o
  -1   5   8       43.63       41.51      5.27 o
   0   5   8       59.68       48.90      5.31 o
   1   5   8      209.75      207.08      5.75 o
   2   5   8      281.81      275.79      6.22 o
   3   5   8      157.83      154.08      5.57 o
   4   5   8       21.99       27.43      5.24 o
   5   5   8        3.95       10.61      5.34 o
   6   5   8       42.32       39.65      5.44 o
   7   5   8      293.69      263.44      5.83 o
   8   5   8        5.94        7.25      5.61 o
   9   5   8      532.34      513.48      6.33 o
  10   5   8     1012.15     1023.70     13.62 o
  11   5   8      927.35      915.82     20.90 o
  12   5   8       30.35       37.98      5.99 o
  13   5   8      136.36      144.63      6.28 o
  14   5   8        9.81       15.77      6.28 o
  15   5   8        0.56        4.85      6.39 o
 -14   6   8        1.28       -0.30      7.00 o
 -13   6   8        7.09       11.73      6.97 o
 -12   6   8       90.36       86.02      7.02 o
 -11   6   8      126.34      117.52      6.52 o
 -10   6   8        7.85       11.59      6.09 o
  -9   6   8        1.30       -0.03      5.91 o
  -8   6   8       33.39       24.03      6.58 o
  -7   6   8       13.22       22.21      5.82 o
  -6   6   8      236.12      242.02      6.20 o
  -5   6   8      182.28      176.84      6.09 o
  -4   6   8        2.17        3.84      5.47 o
  -3   6   8      440.43      426.59      6.70 o
  -2   6   8      824.84      804.38     12.35 o
  -1   6   8       53.42       49.62      5.35 o
   0   6   8        8.49       10.01      5.13 o
   1   6   8        0.18        4.98      5.88 o
   2   6   8      171.48      180.71      5.49 o
   3   6   8      454.65      449.85      5.92 o
   4   6   8        1.57        7.58      5.19 o
   5   6   8       62.61       60.56      5.32 o
   6   6   8        4.42       13.27      5.12 o
   7   6   8       19.97       16.63      5.34 o
   8   6   8      140.18      131.49      5.55 o
   9   6   8        0.18        9.82      5.48 o
  10   6   8       89.11       84.10      6.18 o
  11   6   8      234.36      234.08      6.87 o
  12   6   8       32.88       37.96      5.89 o
  13   6   8        4.46        4.87      6.03 o
  14   6   8       10.56        9.75      6.48 o
 -13   7   8        3.36       14.92      7.34 o
 -12   7   8       11.56        3.89      8.62 o
 -11   7   8       17.12       19.97      7.22 o
 -10   7   8        4.91       15.00      6.30 o
  -9   7   8       13.76       16.57      5.95 o
  -8   7   8       51.24       46.49      5.46 o
  -7   7   8       24.59       32.56      5.64 o
  -6   7   8       25.67       23.57      5.29 o
  -5   7   8      132.76      142.90      5.78 o
  -4   7   8      450.77      422.34      6.51 o
  -3   7   8        8.56       14.29      5.71 o
  -2   7   8        7.91        6.48      5.21 o
  -1   7   8       12.95        7.52      5.21 o
   0   7   8        1.84        9.24      5.59 o
   1   7   8        0.01        4.53      5.74 o
   2   7   8      157.07      158.12      5.43 o
   3   7   8      128.95      132.22      5.45 o
   4   7   8        0.23        1.29      5.22 o
   5   7   8        2.39        6.92      5.24 o
   6   7   8       32.11       34.00      5.30 o
   7   7   8       73.16       70.70      5.45 o
   8   7   8       17.78       20.07      5.35 o
   9   7   8        5.08        5.91      5.29 o
  10   7   8       94.34       80.33      6.01 o
  11   7   8      139.38      133.76      6.25 o
  12   7   8       51.45       51.49      6.39 o
  13   7   8       13.76       13.70      6.22 o
 -11   8   8       16.13       13.23      6.71 o
 -10   8   8        0.07        1.28      5.78 o
  -9   8   8        0.91        3.76      6.36 o
  -8   8   8        1.28        2.98      6.02 o
  -7   8   8        3.91        4.62      5.72 o
  -6   8   8       54.23       51.93      5.94 o
  -5   8   8        1.21       -3.33      5.79 o
  -4   8   8       88.85       95.47      6.02 o
  -3   8   8       89.96       98.65      5.95 o
  -2   8   8        0.00        2.29      5.94 o
  -1   8   8       24.63       20.90      5.41 o
   0   8   8      136.84      138.07      5.53 o
   1   8   8       34.57       28.97      5.40 o
   2   8   8       36.72       32.95      6.14 o
   3   8   8       35.42       42.30      5.39 o
   4   8   8        0.42        2.48      4.90 o
   5   8   8       43.83       40.23      5.51 o
   6   8   8       28.04       22.52      5.44 o
   7   8   8       42.69       46.70      5.20 o
   8   8   8        6.98        5.09      5.61 o
   9   8   8        0.09       -1.26      5.81 o
  10   8   8       27.72       22.46      5.38 o
  11   8   8        0.83        1.27      6.09 o
  -9   9   8        1.47        0.31      6.80 o
  -8   9   8        0.31        0.23      6.34 o
  -7   9   8        0.70        0.78      6.16 o
  -6   9   8        4.54       11.58      6.23 o
  -5   9   8       71.70       69.52      6.25 o
  -4   9   8       11.42       18.47      6.27 o
  -3   9   8       11.56        9.23      6.42 o
  -2   9   8        2.55        2.85      6.25 o
  -1   9   8       39.24       34.56      6.05 o
   0   9   8       41.74       41.86      6.06 o
   1   9   8       14.49       11.85      5.60 o
   2   9   8       25.44       25.66      5.77 o
   3   9   8       55.45       61.17      5.66 o
   4   9   8        3.07        6.46      5.62 o
   5   9   8       39.70       49.53      5.77 o
   6   9   8       19.52       19.67      5.83 o
   7   9   8       19.75       17.45      5.89 o
   8   9   8        5.50       -2.59      5.96 o
   9   9   8       44.57       45.89      6.25 o
  -5  10   8       28.28       27.77      6.78 o
  -4  10   8        2.79        8.88      6.95 o
  -3  10   8        3.97        3.97      6.88 o
  -2  10   8        0.17       -2.14      7.42 o
  -1  10   8        8.54        4.11      6.73 o
   0  10   8       15.07       18.47      6.07 o
   1  10   8        0.00        2.18      5.97 o
   2  10   8       15.51       13.65      6.16 o
   3  10   8       34.59       35.80      6.80 o
   4  10   8       13.37        9.11      6.23 o
   5  10   8        5.12       11.51      5.60 o
 -17   1   9       58.50       56.84      7.68 o
 -16   1   9       28.17       20.01      8.21 o
 -15   1   9       22.40       27.18      7.39 o
 -14   1   9       73.72       88.19      8.03 o
 -13   1   9      107.70      101.17     11.61 o
 -12   1   9      670.75      687.94     37.24 o
 -11   1   9      115.95      120.86     14.56 o
 -10   1   9       87.25      104.13      9.20 o
  -9   1   9      295.90      267.92     12.36 o
  -8   1   9       73.02       61.77      8.72 o
  -7   1   9      622.27      628.36     36.16 o
  -6   1   9      666.73      646.39     20.13 o
  -5   1   9      353.92      357.80      7.93 o
  -4   1   9     1658.91     1724.75     16.02 o
  -3   1   9      326.82      317.71      6.60 o
  -2   1   9       38.66       55.95      6.22 o
  -1   1   9       75.24       69.40      5.11 o
   0   1   9      525.92      515.88      6.08 o
   1   1   9      354.18      350.96      5.46 o
   2   1   9        9.76       12.65      4.57 o
   3   1   9       24.87       30.68      5.09 o
   4   1   9       11.85       15.22      4.99 o
   5   1   9      307.65      331.54      5.65 o
   6   1   9       79.05       86.03      5.31 o
   7   1   9      150.24      163.33      6.11 o
   8   1   9       85.55       95.09      5.51 o
   9   1   9       81.00       95.39      5.72 o
  10   1   9       89.48       90.99      5.68 o
  11   1   9      232.77      207.21      6.32 o
  12   1   9       33.99       34.62      5.57 o
  13   1   9      155.75      170.24      5.79 o
  14   1   9        2.74        3.84      5.87 o
  15   1   9       14.02       16.25      6.11 o
  16   1   9       10.85       10.07      6.19 o
  17   1   9        0.27        6.24      6.58 o
 -17   2   9        1.01        7.65      7.29 o
 -16   2   9        3.30        5.00      7.33 o
 -15   2   9        2.54       11.58      7.39 o
 -14   2   9        1.31       16.69      7.40 o
 -13   2   9        8.45        8.69      8.22 o
 -12   2   9       21.80       19.78      8.14 o
 -11   2   9       42.16       57.98      8.36 o
 -10   2   9      136.07      141.11      8.79 o
  -9   2   9        6.16       10.91      8.46 o
  -8   2   9       48.16       63.23      8.34 o
  -7   2   9        1.88        8.12      6.71 o
  -6   2   9       88.95      108.12      6.71 o
  -5   2   9     1030.42     1060.10     13.08 o
  -4   2   9       54.14       48.98      6.62 o
  -3   2   9      980.60     1003.88     21.18 o
  -2   2   9       46.46       53.00      5.41 o
  -1   2   9       48.87       44.76      5.21 o
   0   2   9      638.07      640.99     11.59 o
   1   2   9       47.19       33.95      5.25 o
   2   2   9      681.02      648.33      6.81 o
   3   2   9       81.02       97.96      5.30 o
   4   2   9        2.92       12.08      5.20 o
   5   2   9      536.09      573.41     10.82 o
   6   2   9        0.64       11.89      5.16 o
   7   2   9       20.74       24.95      5.36 o
   8   2   9      407.27      414.02      7.27 o
   9   2   9      180.29      175.85      5.52 o
  10   2   9        1.45        3.44      5.56 o
  11   2   9      512.13      490.45     14.83 o
  12   2   9      745.44      751.65     20.80 o
  13   2   9        1.05        6.13      5.68 o
  14   2   9       43.76       42.65      6.07 o
  15   2   9        0.01        4.48      5.86 o
  16   2   9        5.58       18.34      6.52 o
  17   2   9       71.04       65.26      6.80 o
 -16   3   9        6.35       -4.89     11.21 o
 -15   3   9        1.56       11.75      6.88 o
 -14   3   9       27.31       18.78      8.19 o
 -13   3   9       38.65       48.98      9.32 o
 -12   3   9       39.52       42.27      8.41 o
 -11   3   9        0.46        4.50      7.93 o
 -10   3   9       90.85      110.38      8.99 o
  -9   3   9      332.76      356.30     14.01 o
  -8   3   9       55.59       51.31      6.35 o
  -7   3   9       43.55       43.51      6.43 o
  -6   3   9       95.09      106.43      6.46 o
  -5   3   9     1069.36     1098.30     12.03 o
  -4   3   9      773.68      752.78      7.36 o
  -3   3   9      615.26      625.82      9.49 o
  -2   3   9      273.07      244.31      5.70 o
  -1   3   9       57.35       44.62      5.25 o
   0   3   9      450.49      411.86      6.14 o
   1   3   9      400.94      356.71     14.11 o
   2   3   9       24.73       26.30      5.38 o
   3   3   9       31.66       45.17      5.31 o
   4   3   9        1.94        4.31      5.56 o
   5   3   9      109.48      125.42      5.69 o
   6   3   9       85.54       84.03      5.58 o
   7   3   9      345.19      363.65      5.94 o
   8   3   9      136.30      131.55      5.70 o
   9   3   9      435.55      432.85      9.48 o
  10   3   9      821.73      825.73     10.34 o
  11   3   9       22.58       31.38      5.77 o
  12   3   9       53.45       58.26      5.80 o
  13   3   9       78.68       83.18      5.88 o
  14   3   9       97.99       93.24      6.17 o
  15   3   9       21.19       17.71      6.00 o
  16   3   9       31.65       31.64      8.19 o
 -16   4   9        1.58        2.67      7.77 o
 -15   4   9       32.84       33.30      8.12 o
 -14   4   9        6.94        8.39     10.96 o
 -13   4   9       21.55       15.84      7.80 o
 -12   4   9       60.61       79.00      6.59 o
 -11   4   9       15.69       21.19      6.56 o
 -10   4   9      110.71      113.89      6.64 o
  -9   4   9        0.65        3.43      6.30 o
  -8   4   9     1112.62     1097.34     31.90 o
  -7   4   9        0.02       -4.91      5.98 o
  -6   4   9      216.27      232.88      9.03 o
  -5   4   9       24.16       31.80      7.01 o
  -4   4   9       54.74       69.83      5.97 o
  -3   4   9       51.60       59.48      5.63 o
  -2   4   9        6.53        5.50      5.38 o
  -1   4   9      118.62      112.16      5.54 o
   0   4   9       10.00       22.51      5.40 o
   1   4   9        0.45       -2.55      6.45 o
   2   4   9      175.54      163.04      6.88 o
   3   4   9        0.73       -1.51      5.40 o
   4   4   9       53.21       45.68      5.61 o
   5   4   9      181.35      170.56      6.85 o
   6   4   9      316.51      331.45      8.51 o
   7   4   9        1.52        5.78      5.90 o
   8   4   9      230.17      236.81      5.41 o
   9   4   9        7.30        9.35      5.45 o
  10   4   9      239.26      224.46      8.03 o
  11   4   9      173.82      187.01      6.15 o
  12   4   9      135.55      133.81      6.82 o
  13   4   9      169.44      159.61      6.71 o
  14   4   9        9.47        8.71      5.69 o
  15   4   9       30.27       27.02      6.30 o
  16   4   9        0.12       -1.49      6.60 o
 -15   5   9        0.00        8.39      7.28 o
 -14   5   9        0.03        4.98      6.82 o
 -13   5   9       57.84       68.47      6.71 o
 -12   5   9       51.26       51.16      6.66 o
 -11   5   9      108.85      106.51      6.49 o
 -10   5   9       64.67       64.55      6.36 o
  -9   5   9        0.43       -4.11      6.01 o
  -8   5   9      362.51      338.87      8.87 o
  -7   5   9       21.44       20.02      5.42 o
  -6   5   9      194.17      202.61      6.22 o
  -5   5   9     2043.74     2007.89     30.70 o
  -4   5   9      266.13      274.16      8.01 o
  -3   5   9       74.66       75.18      6.25 o
  -2   5   9       48.91       49.87      5.41 o
  -1   5   9      122.76      121.74      7.05 o
   0   5   9        9.28       11.41      5.29 o
   1   5   9        1.38       10.89      7.32 o
   2   5   9       26.70       26.85      5.04 o
   3   5   9      276.44      278.73      5.87 o
   4   5   9       99.74      100.49      5.51 o
   5   5   9       20.36       17.40      5.59 o
   6   5   9       73.84       68.29      6.06 o
   7   5   9      267.84      251.29      5.88 o
   8   5   9       42.25       42.06      5.51 o
   9   5   9       88.68       86.82      6.18 o
  10   5   9       45.94       54.49      5.63 o
  11   5   9        8.53        1.11      5.88 o
  12   5   9       82.32       76.14      5.89 o
  13   5   9       16.24       12.78      6.09 o
  14   5   9       11.44        8.76      6.31 o
  15   5   9        2.35       -3.22      6.58 o
 -14   6   9       59.76       51.55      7.32 o
 -13   6   9       50.97       57.59      6.98 o
 -12   6   9       17.03       40.87      6.88 o
 -11   6   9       52.88       51.66      7.09 o
 -10   6   9        2.22       -0.04      6.21 o
  -9   6   9       40.00       38.47      7.18 o
  -8   6   9       21.07       17.74      5.81 o
  -7   6   9       69.34       76.42      6.11 o
  -6   6   9       12.82       21.74      5.83 o
  -5   6   9       41.59       42.02      5.92 o
  -4   6   9       16.69       22.96      5.88 o
  -3   6   9       61.08       60.12      6.23 o
  -2   6   9     1188.35     1175.09     20.75 o
  -1   6   9      598.32      594.45     11.10 o
   0   6   9      276.32      267.37      6.22 o
   1   6   9       53.46       51.33      5.55 o
   2   6   9      714.01      676.70     12.22 o
   3   6   9       15.89       13.08      5.66 o
   4   6   9       18.16       24.53      5.45 o
   5   6   9        0.44       -2.65      5.39 o
   6   6   9      159.26      157.58      5.52 o
   7   6   9       10.47        9.77      5.11 o
   8   6   9       72.12       66.15      5.70 o
   9   6   9       81.04       76.16      5.79 o
  10   6   9       67.79       61.60      5.80 o
  11   6   9        8.91       12.21      5.62 o
  12   6   9       39.70       46.81      6.15 o
  13   6   9        0.77       -3.11      6.50 o
  14   6   9        0.73        5.70      6.45 o
 -12   7   9       96.52      121.48     11.49 o
 -11   7   9        5.92        8.63      7.70 o
 -10   7   9       17.69       27.48      6.26 o
  -9   7   9       40.39       42.65      6.35 o
  -8   7   9       30.64       28.35      5.99 o
  -7   7   9        0.01        6.00      6.11 o
  -6   7   9        5.44        5.44      5.68 o
  -5   7   9       14.02       15.90      5.73 o
  -4   7   9       39.14       46.19      7.77 o
  -3   7   9      376.58      378.19     10.54 o
  -2   7   9       13.62       15.77      5.37 o
  -1   7   9        0.47        8.09      5.37 o
   0   7   9       10.60        8.89      5.42 o
   1   7   9        0.61        0.12      5.49 o
   2   7   9      157.21      145.37      6.57 o
   3   7   9       14.23       10.96      5.48 o
   4   7   9        9.06       13.77      5.48 o
   5   7   9        2.63        5.47      5.39 o
   6   7   9        5.03       10.30      5.44 o
   7   7   9       37.79       29.78      5.11 o
   8   7   9        2.39        1.77      5.43 o
   9   7   9      399.51      385.44      7.47 o
  10   7   9      249.32      252.18      7.33 o
  11   7   9      152.15      145.96      7.01 o
  12   7   9        6.27       13.11      6.31 o
 -11   8   9       13.70       17.96      6.80 o
 -10   8   9        2.61        3.42      6.66 o
  -9   8   9       14.46       13.03      6.33 o
  -8   8   9       18.26        8.83      6.48 o
  -7   8   9      112.84      100.27      7.16 o
  -6   8   9        0.02        0.17      6.27 o
  -5   8   9        7.94       17.23      6.17 o
  -4   8   9        1.12        4.56      6.27 o
  -3   8   9       35.00       39.13      6.31 o
  -2   8   9        9.55       17.77      6.34 o
  -1   8   9        0.12       -5.33      5.86 o
   0   8   9       70.99       78.00      5.75 o
   1   8   9        0.02        6.72      5.61 o
   2   8   9       64.72       75.42      6.54 o
   3   8   9       83.87       90.63      5.79 o
   4   8   9       15.49       20.16      5.65 o
   5   8   9        9.16       12.25      5.71 o
   6   8   9        7.58        7.72      5.65 o
   7   8   9        0.57        6.67      5.71 o
   8   8   9        9.36        9.95      5.76 o
   9   8   9        0.14       -0.97      5.83 o
  10   8   9       83.10       95.12      6.11 o
  -8   9   9        5.29        6.82      6.64 o
  -7   9   9        0.19       -2.31      6.55 o
  -6   9   9        4.85        7.56      6.58 o
  -5   9   9        6.38        8.86      5.79 o
  -4   9   9        4.13       11.27      6.69 o
  -3   9   9        4.17        5.68      6.63 o
  -2   9   9       11.83       13.98      6.53 o
  -1   9   9        1.51        2.78      5.34 o
   0   9   9       73.20       79.03      5.92 o
   1   9   9       59.21       70.68      6.08 o
   2   9   9        7.05       13.28      5.99 o
   3   9   9        2.77        1.04      6.63 o
   4   9   9        3.11       -2.46      5.96 o
   5   9   9        0.77        4.50      5.97 o
   6   9   9       96.01       97.23      6.22 o
   7   9   9        1.35       -2.42      6.21 o
   8   9   9       17.00       18.60      6.12 o
  -3  10   9       29.35       37.04      7.25 o
  -2  10   9       11.34       10.71      7.82 o
  -1  10   9        0.00       -1.65      7.09 o
   0  10   9        6.78        1.19      6.47 o
   1  10   9       83.36      103.01      6.72 o
   2  10   9       11.91       16.39      6.53 o
   3  10   9       14.07       14.62      6.42 o
 -17   0  10       17.64       31.38      9.06 o
 -16   0  10       36.83       29.29     10.58 o
 -15   0  10       65.20       55.43     10.62 o
 -14   0  10      473.53      468.28     20.81 o
 -13   0  10       31.58       47.29     10.60 o
 -12   0  10       20.10       14.38     11.30 o
 -11   0  10      483.66      457.55     31.94 o
 -10   0  10     1397.35     1364.04    163.82 o
  -9   0  10      864.63      916.36     59.34 o
  -8   0  10      247.89      220.48     26.54 o
  -7   0  10      126.10      160.40     42.66 o
  -6   0  10     1932.87     1885.28     64.68 o
  -5   0  10      171.40      168.22     18.18 o
  -4   0  10     1365.75     1398.67     12.26 o
  -3   0  10      799.93      900.65     10.75 o
  -2   0  10     1527.47     1589.77     12.32 o
  -1   0  10      636.23      584.23     15.73 o
   0   0  10      924.88      895.29     15.52 o
   1   0  10      744.06      759.41     11.83 o
   2   0  10      165.51      191.99      6.87 o
   3   0  10      589.30      633.10      8.43 o
   4   0  10      710.17      696.84      8.50 o
   5   0  10      499.47      578.39     10.52 o
   6   0  10        9.48       16.23      7.63 o
   7   0  10      111.48      104.27      7.50 o
   8   0  10     1312.72     1253.08     37.71 o
   9   0  10       19.12       21.03      8.18 o
  10   0  10       55.03       66.91      7.74 o
  11   0  10      392.23      374.31     21.80 o
  12   0  10      276.76      264.67     14.45 o
  13   0  10       30.75       32.69      8.54 o
  14   0  10       34.40       32.87      8.23 o
  15   0  10        5.58       13.24      8.12 o
  16   0  10      119.25      136.09      8.62 o
  17   0  10        3.70       -2.82      9.94 o
 -17   1  10       21.06       13.55      7.71 o
 -16   1  10       22.02       13.41      7.42 o
 -15   1  10       67.17       73.87      9.13 o
 -14   1  10        0.00        7.58      7.34 o
 -13   1  10      169.69      167.68     10.00 o
 -12   1  10      345.82      321.90     22.47 o
 -11   1  10      218.18      196.52      8.78 o
 -10   1  10       15.80       28.27      8.58 o
  -9   1  10        1.32        1.12     11.17 o
  -8   1  10      314.83      288.20     19.35 o
  -7   1  10      377.60      418.30     10.43 o
  -6   1  10       16.98       21.03      6.86 o
  -5   1  10      134.58      140.80      6.56 o
  -4   1  10       33.98       22.49      5.77 o
  -3   1  10      445.55      461.06      6.80 o
  -2   1  10      135.62      168.72      7.14 o
  -1   1  10      115.61      122.24      5.22 o
   0   1  10      246.41      261.00      5.23 o
   1   1  10        4.78        6.51      4.64 o
   2   1  10      481.79      492.44      6.55 o
   3   1  10        6.38       16.45      4.57 o
   4   1  10       37.22       31.27      4.98 o
   5   1  10       53.20       50.18      5.33 o
   6   1  10        8.72        6.18      4.94 o
   7   1  10      267.68      260.76      5.56 o
   8   1  10      102.25       93.93      5.28 o
   9   1  10      162.18      157.48      5.53 o
  10   1  10      718.10      682.96     17.32 o
  11   1  10      195.00      176.09      5.85 o
  12   1  10      298.83      288.94      9.90 o
  13   1  10      146.19      141.90      5.82 o
  14   1  10        4.96       12.08      6.30 o
  15   1  10        0.74        5.15      6.07 o
  16   1  10       46.25       51.29      6.54 o
  17   1  10       29.98       30.27      6.61 o
 -16   2  10       15.15       18.18      6.96 o
 -15   2  10       10.53       22.26      7.37 o
 -14   2  10       65.36       61.95      8.49 o
 -13   2  10        8.97       29.06      8.34 o
 -12   2  10       12.61        4.22      8.02 o
 -11   2  10       32.39       28.48      8.14 o
 -10   2  10      300.10      289.53     16.47 o
  -9   2  10       15.45       29.69      8.30 o
  -8   2  10       83.94       92.35      6.88 o
  -7   2  10       99.11      112.44      6.83 o
  -6   2  10        1.78        2.63      6.59 o
  -5   2  10       18.44       22.28      6.69 o
  -4   2  10       50.57       73.66      5.99 o
  -3   2  10      271.79      302.00      7.81 o
  -2   2  10      123.84      122.25      5.42 o
  -1   2  10      253.00      233.64      5.77 o
   0   2  10      378.02      372.35      8.34 o
   1   2  10      578.27      610.94     10.63 o
   2   2  10      287.15      281.66      6.50 o
   3   2  10      186.40      199.42      5.79 o
   4   2  10       99.38      117.73      5.29 o
   5   2  10       70.78       81.80      5.30 o
   6   2  10       24.74       35.98      5.14 o
   7   2  10      484.92      496.07      9.22 o
   8   2  10      134.56      130.35      5.35 o
   9   2  10        0.81        5.09      5.11 o
  10   2  10       44.15       46.27      5.56 o
  11   2  10        0.26        8.44      5.79 o
  12   2  10      454.66      452.23     12.34 o
  13   2  10      125.19      116.75      6.14 o
  14   2  10        4.18        4.02      5.94 o
  15   2  10       57.94       60.36      6.15 o
  16   2  10       11.85       16.24      6.48 o
 -16   3  10        2.55       -5.09      7.53 o
 -15   3  10        0.17       16.25      8.09 o
 -14   3  10        2.92       16.80      7.91 o
 -13   3  10       38.14       43.21      8.11 o
 -12   3  10       47.70       56.91      8.00 o
 -11   3  10      153.89      152.40      7.79 o
 -10   3  10        7.99       11.48      6.66 o
  -9   3  10        0.73        4.72      6.56 o
  -8   3  10      636.75      616.79      7.33 o
  -7   3  10      168.58      185.87      6.56 o
  -6   3  10       52.09       50.65      6.31 o
  -5   3  10       13.51       22.17      6.11 o
  -4   3  10      146.31      146.04      6.66 o
  -3   3  10       78.32       69.92      5.85 o
  -2   3  10      115.62      118.76      5.46 o
  -1   3  10     1096.27     1066.15     10.25 o
   0   3  10       45.03       45.82      5.32 o
   1   3  10       34.53       36.46      5.43 o
   2   3  10       51.01       44.95      5.43 o
   3   3  10       38.72       47.51      5.36 o
   4   3  10       35.61       46.68      5.39 o
   5   3  10       73.96       63.46      5.62 o
   6   3  10       50.03       56.55      5.49 o
   7   3  10       22.75       18.39      5.23 o
   8   3  10      237.53      224.08      5.78 o
   9   3  10       13.32       10.66      5.30 o
  10   3  10      145.23      142.66      5.83 o
  11   3  10      105.40      113.75      5.65 o
  12   3  10       35.66       30.19      5.66 o
  13   3  10        7.55        6.46      5.77 o
  14   3  10        7.29        5.57      5.92 o
  15   3  10       61.88       57.24      6.36 o
  16   3  10       13.06       16.73      6.52 o
 -15   4  10        0.27        5.88      8.54 o
 -14   4  10       57.35       44.67      6.94 o
 -13   4  10       10.86       26.97      7.38 o
 -12   4  10        3.89       17.24      6.41 o
 -11   4  10       91.05       91.06      6.19 o
 -10   4  10      188.04      179.35      6.68 o
  -9   4  10        0.43        6.16      6.21 o
  -8   4  10        7.18        6.87      6.27 o
  -7   4  10      220.55      213.43      6.51 o
  -6   4  10       13.17        6.67      5.85 o
  -5   4  10      133.00      135.66      7.17 o
  -4   4  10       59.44       57.02      5.83 o
  -3   4  10      151.68      154.88      6.36 o
  -2   4  10       19.50       14.84      5.40 o
  -1   4  10       17.07       18.93      5.32 o
   0   4  10      106.72      119.16      5.83 o
   1   4  10      298.01      323.53      6.26 o
   2   4  10        4.08       -2.06      5.70 o
   3   4  10      506.44      534.58      6.56 o
   4   4  10       48.67       49.97      5.59 o
   5   4  10       21.57       33.91      5.49 o
   6   4  10       28.15       39.85      5.59 o
   7   4  10       19.27       23.01      5.51 o
   8   4  10        1.71       10.02      5.47 o
   9   4  10        1.09        3.69      5.43 o
  10   4  10       25.38       24.60      5.48 o
  11   4  10       80.27       84.78      6.08 o
  12   4  10        1.52       -0.76      5.89 o
  13   4  10        0.11        4.97      5.88 o
  14   4  10       13.19        6.43      6.51 o
  15   4  10       37.21       31.46      6.34 o
 -14   5  10        3.42        5.42      7.13 o
 -13   5  10       27.85       27.03      6.85 o
 -12   5  10       17.09       14.87      6.44 o
 -11   5  10        2.21        0.89      6.39 o
 -10   5  10       66.34       67.66      6.31 o
  -9   5  10       10.83       15.40      6.15 o
  -8   5  10      275.06      280.38      7.90 o
  -7   5  10      129.85      136.29      7.50 o
  -6   5  10        2.00        6.27      6.49 o
  -5   5  10      336.81      332.05      6.62 o
  -4   5  10      808.60      842.65     17.65 o
  -3   5  10     1094.19     1053.82     13.15 o
  -2   5  10       58.11       69.11      5.41 o
  -1   5  10      128.13      137.01      5.59 o
   0   5  10      737.77      704.12      6.85 o
   1   5  10       39.61       46.00      5.64 o
   2   5  10      116.14      106.66      5.81 o
   3   5  10       24.84       19.04      8.20 o
   4   5  10        1.58       11.39      5.40 o
   5   5  10        5.77        7.61      5.62 o
   6   5  10        0.05       -4.90      5.75 o
   7   5  10       10.14        7.82      5.71 o
   8   5  10        5.49        8.22      5.57 o
   9   5  10       50.65       60.74      5.93 o
  10   5  10       87.19      103.46      5.90 o
  11   5  10       18.57        9.82      5.79 o
  12   5  10       49.79       47.49      5.62 o
  13   5  10       18.23       14.96      5.94 o
  14   5  10        6.33       11.93      6.37 o
 -13   6  10        0.28        6.96      7.00 o
 -12   6  10      119.92      121.81      6.91 o
 -11   6  10        8.20       13.55      7.17 o
 -10   6  10       20.59       17.96      6.52 o
  -9   6  10       12.24        7.47      6.00 o
  -8   6  10       67.80       59.36      6.27 o
  -7   6  10       23.72       16.55      6.12 o
  -6   6  10      288.19      272.33      6.91 o
  -5   6  10      243.43      227.14      6.93 o
  -4   6  10        0.07       -1.42      6.11 o
  -3   6  10       82.06       87.17      6.33 o
  -2   6  10       78.90       75.16      5.02 o
  -1   6  10      353.74      356.26      6.19 o
   0   6  10        8.05        3.97      5.08 o
   1   6  10       10.98        0.92      5.81 o
   2   6  10       23.91       27.90      6.66 o
   3   6  10        9.10        1.88      6.04 o
   4   6  10       18.17       19.23      5.63 o
   5   6  10       14.29        8.75      5.56 o
   6   6  10      101.93       93.71      5.66 o
   7   6  10      126.92      124.48      6.13 o
   8   6  10        1.51        4.99      6.09 o
   9   6  10       51.18       55.56      5.91 o
  10   6  10      150.60      162.49      6.15 o
  11   6  10       58.15       71.25      6.04 o
  12   6  10      146.84      129.21      6.05 o
  13   6  10        6.66        5.99      6.80 o
 -12   7  10        1.77       -1.29      7.69 o
 -11   7  10        0.01       -6.38      6.60 o
 -10   7  10       17.98       23.81      6.54 o
  -9   7  10      138.68      133.04      6.45 o
  -8   7  10        9.10       11.93      6.36 o
  -7   7  10        0.21        2.24      6.00 o
  -6   7  10        0.01        2.23      6.19 o
  -5   7  10       21.19       32.22      6.40 o
  -4   7  10        0.03        1.40      6.28 o
  -3   7  10       44.30       53.71      7.04 o
  -2   7  10        2.99        7.63      5.63 o
  -1   7  10      613.19      592.15     17.72 o
   0   7  10       47.34       54.59      7.68 o
   1   7  10       44.57       41.78      5.80 o
   2   7  10        3.50        6.56      6.77 o
   3   7  10       33.10       40.86      6.04 o
   4   7  10        0.58        2.50      5.90 o
   5   7  10       20.70       22.64      5.77 o
   6   7  10       14.26       14.62      5.78 o
   7   7  10        6.27        4.75      5.70 o
   8   7  10       42.14       41.80      5.86 o
   9   7  10        1.95       -2.76      5.83 o
  10   7  10       14.74       10.10      6.21 o
  11   7  10        2.86        4.77      6.37 o
  12   7  10       29.70       36.24      6.56 o
 -10   8  10       28.63       35.18      6.79 o
  -9   8  10       12.87        9.67      6.65 o
  -8   8  10        0.73        3.52      6.43 o
  -7   8  10        0.91       -4.48      6.31 o
  -6   8  10       25.22       19.70      6.51 o
  -5   8  10      102.91       97.36      6.67 o
  -4   8  10        4.04        0.72      6.45 o
  -3   8  10       79.17       99.98      6.62 o
  -2   8  10       28.84       39.45      6.44 o
  -1   8  10        0.00        8.46      6.04 o
   0   8  10        6.80        7.33      5.80 o
   1   8  10        6.88       10.10      5.33 o
   2   8  10      129.79      115.51      5.68 o
   3   8  10       33.92       44.28      7.25 o
   4   8  10        0.11        4.32      6.45 o
   5   8  10       20.98       16.68      5.54 o
   6   8  10        4.66        8.15      6.03 o
   7   8  10        0.71        6.71      5.44 o
   8   8  10       16.23       12.07      6.26 o
   9   8  10       68.86       67.13      6.50 o
  10   8  10        4.88       12.34      6.20 o
  -7   9  10       15.31       13.37      7.14 o
  -6   9  10        1.47        9.72      7.11 o
  -5   9  10       38.27       34.02      7.10 o
  -4   9  10       45.57       60.01      7.03 o
  -3   9  10       14.51       22.56      6.79 o
  -2   9  10       17.25       12.74      7.50 o
  -1   9  10      108.05       99.95      5.72 o
   0   9  10        8.23        9.90      6.14 o
   1   9  10        2.39        2.76      6.22 o
   2   9  10        5.20        7.72      6.34 o
   3   9  10       77.84       85.34      6.70 o
   4   9  10        1.24        4.50      6.69 o
   5   9  10        6.06        9.22      6.63 o
   6   9  10       22.82       23.18      6.66 o
   7   9  10        5.47       10.27      6.63 o
 -16   1  11       19.49       23.25      7.52 o
 -15   1  11       44.69       46.05      8.79 o
 -14   1  11        2.91       -1.29     10.04 o
 -13   1  11      365.11      338.96     20.14 o
 -12   1  11       32.37       34.74     11.26 o
 -11   1  11        5.41       20.52      8.78 o
 -10   1  11      497.91      463.32     21.90 o
  -9   1  11        1.27        1.74      8.59 o
  -8   1  11       28.58       16.23      7.50 o
  -7   1  11      145.53      149.25      7.16 o
  -6   1  11        4.10       11.40      6.09 o
  -5   1  11       52.20       49.91      6.03 o
  -4   1  11       21.73       19.93      6.14 o
  -3   1  11        1.18        6.85      5.91 o
  -2   1  11       86.37       97.02      6.07 o
  -1   1  11      833.45      829.52      7.26 o
   0   1  11      635.49      603.63      6.76 o
   1   1  11      355.58      368.93      5.48 o
   2   1  11       90.91       78.79      5.06 o
   3   1  11       92.78       89.50      4.87 o
   4   1  11        1.22        1.52      4.91 o
   5   1  11      219.02      209.50      5.19 o
   6   1  11       44.87       46.71      4.95 o
   7   1  11       55.11       63.99      5.00 o
   8   1  11      169.44      166.89      5.48 o
   9   1  11      113.46      106.13      5.75 o
  10   1  11       94.22       97.62      5.67 o
  11   1  11      350.02      331.56      6.12 o
  12   1  11        3.12        0.92      5.99 o
  13   1  11        0.05       -1.01      5.56 o
  14   1  11        4.31       10.47      5.66 o
  15   1  11       18.76       25.04      6.75 o
  16   1  11       17.38       11.52      6.50 o
 -16   2  11       18.14       19.03      7.55 o
 -15   2  11       15.70       29.88      7.91 o
 -14   2  11       16.18       16.88      8.55 o
 -13   2  11        9.10       10.18      8.02 o
 -12   2  11       17.81       21.55     10.77 o
 -11   2  11       85.63      100.07      9.52 o
 -10   2  11      223.96      218.04      8.24 o
  -9   2  11      194.63      197.13     12.32 o
  -8   2  11      118.56      113.65      6.68 o
  -7   2  11       87.08       92.58      6.64 o
  -6   2  11      154.31      147.25      7.74 o
  -5   2  11      418.36      408.73     11.89 o
  -4   2  11      106.25      108.02      6.22 o
  -3   2  11       10.87       24.65      6.59 o
  -2   2  11       71.09       64.63      5.22 o
  -1   2  11      969.66      938.22     13.58 o
   0   2  11      200.95      182.11      5.79 o
   1   2  11      367.04      339.86      6.66 o
   2   2  11     1180.15     1207.12     12.09 o
   3   2  11      135.86      161.95      5.55 o
   4   2  11      158.93      152.66      5.66 o
   5   2  11       94.43      102.19      5.49 o
   6   2  11       31.55       30.93      4.96 o
   7   2  11        0.81        1.22      5.13 o
   8   2  11      198.27      204.36      5.67 o
   9   2  11       83.80       77.49      5.29 o
  10   2  11       58.88       63.66      5.73 o
  11   2  11      113.84      108.67      5.67 o
  12   2  11        0.13        2.90      5.67 o
  13   2  11       45.42       43.16      5.90 o
  14   2  11       39.47       26.12      6.28 o
  15   2  11       74.56       69.97      6.62 o
  16   2  11        0.00        0.72      6.85 o
 -15   3  11        1.53        8.16      8.42 o
 -14   3  11        0.55       -4.83      7.92 o
 -13   3  11       68.93       74.07      9.55 o
 -12   3  11        0.48        3.04      6.84 o
 -11   3  11        0.03        5.25      6.51 o
 -10   3  11      410.44      381.65     13.88 o
  -9   3  11      791.51      787.70     12.34 o
  -8   3  11        6.56        2.95      6.40 o
  -7   3  11       16.99       12.57      6.29 o
  -6   3  11      542.74      535.02      7.13 o
  -5   3  11      371.68      369.08      6.57 o
  -4   3  11      165.01      167.94      7.04 o
  -3   3  11       77.79       67.03      5.95 o
  -2   3  11        4.96        1.14      5.30 o
  -1   3  11       11.19       15.20      5.33 o
   0   3  11        8.20        6.93      5.39 o
   1   3  11      360.32      347.82      6.85 o
   2   3  11      247.66      234.68      6.86 o
   3   3  11        7.34        3.72      5.41 o
   4   3  11        0.34       -1.97      5.37 o
   5   3  11      239.65      219.17      6.19 o
   6   3  11       10.44       10.81      5.50 o
   7   3  11       95.01      108.25      5.64 o
   8   3  11       27.81       22.27      5.61 o
   9   3  11       98.24       94.12      5.36 o
  10   3  11      124.13      131.10      5.98 o
  11   3  11       51.04       46.18      5.95 o
  12   3  11       87.60       79.85      5.75 o
  13   3  11        3.25        8.11      6.01 o
  14   3  11        4.19        7.49      6.41 o
  15   3  11       19.00       19.56      6.45 o
 -15   4  11       34.85       34.35      7.34 o
 -14   4  11       37.48       34.55      7.28 o
 -13   4  11        1.19       -3.69      7.18 o
 -12   4  11       10.54        6.63      6.48 o
 -11   4  11       61.17       60.46      6.54 o
 -10   4  11        6.19       15.23      6.32 o
  -9   4  11       96.52      108.91      6.35 o
  -8   4  11      419.00      389.96     10.22 o
  -7   4  11      481.50      464.82      7.37 o
  -6   4  11       25.61       29.85      6.99 o
  -5   4  11       28.66       33.23      5.67 o
  -4   4  11      950.65      936.11      8.69 o
  -3   4  11      246.48      234.15      6.49 o
  -2   4  11       48.28       53.03      5.49 o
  -1   4  11      695.59      672.56      8.68 o
   0   4  11        5.40       14.11      5.71 o
   1   4  11       61.31       65.47      5.83 o
   2   4  11        0.09        4.67      7.42 o
   3   4  11      423.11      390.61      6.42 o
   4   4  11       41.18       50.50      5.60 o
   5   4  11      157.20      128.01      6.09 o
   6   4  11        2.58        4.87      5.59 o
   7   4  11       10.43       11.01      5.61 o
   8   4  11       47.07       50.77      5.84 o
   9   4  11       70.27       72.09      5.69 o
  10   4  11        4.60       -0.67      5.39 o
  11   4  11       47.99       44.23      5.70 o
  12   4  11       51.71       49.83      5.80 o
  13   4  11        0.60        3.95      5.85 o
  14   4  11        7.64       13.08      6.08 o
  15   4  11        6.80       13.90      6.37 o
 -14   5  11       10.31       24.38      7.01 o
 -13   5  11        0.05        6.69      6.65 o
 -12   5  11       53.93       64.08      6.72 o
 -11   5  11        1.16        8.06      6.42 o
 -10   5  11       25.75       24.71      6.48 o
  -9   5  11       15.08       15.20      6.20 o
  -8   5  11      159.93      143.47      6.30 o
  -7   5  11       60.77       73.20      6.83 o
  -6   5  11      383.04      373.14     12.56 o
  -5   5  11      787.09      788.01     11.99 o
  -4   5  11      150.30      136.41      7.61 o
  -3   5  11      160.18      158.70      6.43 o
  -2   5  11      436.24      419.50      6.32 o
  -1   5  11      257.00      243.61      5.97 o
   0   5  11      256.48      228.23      6.23 o
   1   5  11      185.32      175.21      8.51 o
   2   5  11       24.39       15.26      6.72 o
   3   5  11       64.96       70.58      9.93 o
   4   5  11       21.01       16.34      5.65 o
   5   5  11       18.34       19.48      5.69 o
   6   5  11       21.61       19.91      5.72 o
   7   5  11        9.49        7.68      5.64 o
   8   5  11       58.36       64.91      8.85 o
   9   5  11       87.34       98.76      6.20 o
  10   5  11        3.07       10.58      5.82 o
  11   5  11        2.76        0.48      5.89 o
  12   5  11        3.47        4.29      5.97 o
  13   5  11        0.19        4.69      6.16 o
  14   5  11        0.68        1.86      6.52 o
 -13   6  11        1.39        0.27      7.15 o
 -12   6  11        3.14       -1.39      7.17 o
 -11   6  11       37.65       35.98      6.63 o
 -10   6  11       23.61       32.26      7.36 o
  -9   6  11       10.47       15.79      6.12 o
  -8   6  11        1.78        3.63      6.14 o
  -7   6  11      138.53      147.25      6.17 o
  -6   6  11       20.41       25.50      6.28 o
  -5   6  11      172.85      178.74      6.61 o
  -4   6  11       14.50       15.89      6.10 o
  -3   6  11       18.77       29.60      8.22 o
  -2   6  11      183.84      190.26      5.82 o
  -1   6  11        0.20        2.36      5.48 o
   0   6  11       62.82       62.58      5.88 o
   1   6  11      469.61      440.19      8.04 o
   2   6  11      170.94      151.37      7.05 o
   3   6  11       19.06       11.56      5.93 o
   4   6  11        1.60        6.72      5.94 o
   5   6  11       31.86       31.52      5.73 o
   6   6  11       12.80       15.87      5.72 o
   7   6  11       79.57       85.29      6.17 o
   8   6  11        5.05       -7.76      5.62 o
   9   6  11      124.96      130.92      6.42 o
  10   6  11       15.25       15.59      6.44 o
  11   6  11        0.18        5.55      6.43 o
  12   6  11      110.33       94.60      6.35 o
  13   6  11        2.98       -2.68      6.99 o
 -11   7  11        3.65        3.22      6.72 o
 -10   7  11       20.50       31.08      6.60 o
  -9   7  11       61.93       65.07      7.39 o
  -8   7  11        0.01        6.39      6.21 o
  -7   7  11       12.21       23.21      6.29 o
  -6   7  11        5.47       10.06      6.53 o
  -5   7  11       35.58       39.02      6.54 o
  -4   7  11        2.11        1.78      6.36 o
  -3   7  11       36.13       28.85      6.33 o
  -2   7  11      178.58      193.25      6.88 o
  -1   7  11      137.82      133.47      6.30 o
   0   7  11        4.11       10.49      5.89 o
   1   7  11       11.34        3.72      6.06 o
   2   7  11       17.89       29.00      6.04 o
   3   7  11        8.43        8.49      7.04 o
   4   7  11        7.28        2.25      6.15 o
   5   7  11        1.60        7.85      5.57 o
   6   7  11       16.93       21.83      5.85 o
   7   7  11        0.73       10.55      5.92 o
   8   7  11        2.99        3.25      5.98 o
   9   7  11        0.87        4.09      6.01 o
  10   7  11       49.79       45.42      6.77 o
  11   7  11       33.55       23.62      6.30 o
  -9   8  11        2.92       15.75      6.59 o
  -8   8  11        0.08       -0.23      6.37 o
  -7   8  11        7.95       11.89      7.03 o
  -6   8  11       13.50       19.38      6.78 o
  -5   8  11        0.65       12.50      6.76 o
  -4   8  11       10.72       16.64      6.66 o
  -3   8  11       10.38        2.60      6.71 o
  -2   8  11        5.46       10.96      6.66 o
  -1   8  11        0.82        1.38      6.04 o
   0   8  11        7.56       17.53      6.16 o
   1   8  11      102.44      111.15      6.53 o
   2   8  11       44.30       44.44      6.43 o
   3   8  11        1.46       -2.38      7.35 o
   4   8  11       23.62       32.91      6.51 o
   5   8  11        2.79        6.05      6.56 o
   6   8  11        6.54        7.87      6.23 o
   7   8  11        1.39        4.19      6.33 o
   8   8  11        7.03        3.87      5.79 o
   9   8  11       25.21       34.07      6.51 o
  -6   9  11       26.26       25.38      7.21 o
  -5   9  11        1.99        4.68      7.14 o
  -4   9  11        7.48        3.46      7.07 o
  -3   9  11        0.36        2.06      7.02 o
  -2   9  11        0.11       -3.58      7.59 o
  -1   9  11        7.30       17.75      7.10 o
   0   9  11        5.80        5.00      6.45 o
   1   9  11        0.06        4.13      5.93 o
   2   9  11       27.63       31.71      6.88 o
   3   9  11        0.17        1.76      6.89 o
   4   9  11       33.43       45.13      8.12 o
   5   9  11        1.59        2.38      7.05 o
   6   9  11        2.93       -1.44      7.22 o
 -16   0  12      120.49      143.94     17.97 o
 -15   0  12      116.19      115.61     14.99 o
 -14   0  12        1.94       -2.47     10.71 o
 -13   0  12      117.97      128.93     14.28 o
 -12   0  12       92.37       76.64     14.57 o
 -11   0  12      175.68      184.54     13.00 o
 -10   0  12      161.39      171.48     19.77 o
  -9   0  12       46.52       33.78     12.37 o
  -8   0  12      117.16      100.93      8.93 o
  -7   0  12       83.09       97.13      9.52 o
  -6   0  12      836.68      781.23     31.48 o
  -5   0  12      668.70      612.91     25.03 o
  -4   0  12       80.38       94.48      7.79 o
  -3   0  12      131.98      108.45      9.45 o
  -2   0  12      479.38      517.20     16.63 o
  -1   0  12      179.61      189.05      9.32 o
   0   0  12      208.08      189.78      7.52 o
   1   0  12        7.23        7.72      7.33 o
   2   0  12      770.81      818.16      8.79 o
   3   0  12        3.57        0.22      6.95 o
   4   0  12      185.67      191.25      8.16 o
   5   0  12      571.44      585.05      8.71 o
   6   0  12       34.17       37.43      6.99 o
   7   0  12       54.69       65.61      8.99 o
   8   0  12       84.70       75.82      7.27 o
   9   0  12       59.61       59.27      7.54 o
  10   0  12       25.32       22.84      7.09 o
  11   0  12       13.74       18.73      8.94 o
  12   0  12        0.57       -3.62      7.66 o
  13   0  12      129.83      133.21      8.99 o
  14   0  12        0.64        5.64      8.37 o
  15   0  12       25.68       15.01      9.20 o
  16   0  12      138.49      136.98     11.11 o
 -16   1  12       16.13       14.71      9.29 o
 -15   1  12       42.18       47.70      7.78 o
 -14   1  12       19.89       10.96      7.42 o
 -13   1  12      113.97      118.89      8.24 o
 -12   1  12       99.96      105.69     10.00 o
 -11   1  12        7.82        0.32      8.33 o
 -10   1  12       93.91       78.24      6.94 o
  -9   1  12      334.97      318.46     20.62 o
  -8   1  12       64.79       80.91      8.49 o
  -7   1  12        1.26       12.96      6.39 o
  -6   1  12      562.15      559.23      9.37 o
  -5   1  12      145.82      153.27      6.18 o
  -4   1  12        2.39        7.70      5.60 o
  -3   1  12       23.85       22.79      5.82 o
  -2   1  12       10.05       10.09      5.46 o
  -1   1  12     1223.73     1289.06     13.56 o
   0   1  12      180.89      198.84      5.41 o
   1   1  12       68.21       68.00      5.17 o
   2   1  12      380.30      360.10      6.81 o
   3   1  12      124.72      125.90      5.04 o
   4   1  12        6.21       11.07      5.35 o
   5   1  12        0.79        1.15      4.77 o
   6   1  12       90.70       93.12      5.21 o
   7   1  12       44.86       53.88      5.22 o
   8   1  12       75.68       77.36      5.51 o
   9   1  12       88.02       89.04      5.50 o
  10   1  12      122.75      128.11      5.44 o
  11   1  12       55.47       61.80      5.48 o
  12   1  12        9.87        6.86      5.50 o
  13   1  12       19.86       31.70      5.61 o
  14   1  12       34.85       37.23      5.67 o
  15   1  12       12.59       20.93      6.22 o
 -15   2  12       12.59       24.07      7.67 o
 -14   2  12        6.02       11.77     11.24 o
 -13   2  12        1.80        9.82      8.29 o
 -12   2  12       10.79       11.51      6.81 o
 -11   2  12       83.60       70.67      9.05 o
 -10   2  12        0.27       -7.55      6.72 o
  -9   2  12       62.78       60.72      6.73 o
  -8   2  12      205.19      220.08      7.15 o
  -7   2  12       68.56       68.85      5.99 o
  -6   2  12       73.21       69.03      5.96 o
  -5   2  12       19.22       17.15      5.99 o
  -4   2  12      149.20      149.69      6.00 o
  -3   2  12       26.28       28.94      5.76 o
  -2   2  12       77.33       81.99      5.81 o
  -1   2  12      558.96      538.04      7.83 o
   0   2  12      138.37      141.44      5.45 o
   1   2  12       60.78       56.75      5.16 o
   2   2  12       23.34       19.86      5.18 o
   3   2  12       36.33       40.04      6.10 o
   4   2  12       10.93       11.53      5.26 o
   5   2  12       21.50       26.24      5.14 o
   6   2  12        0.14       -0.15      5.38 o
   7   2  12      160.90      158.20      5.47 o
   8   2  12       35.61       45.67      5.26 o
   9   2  12       71.65       78.94      5.48 o
  10   2  12       71.20       75.79      5.55 o
  11   2  12       33.10       39.81      5.25 o
  12   2  12       57.11       59.89      5.79 o
  13   2  12        1.80        2.44      5.82 o
  14   2  12        2.86        4.05      6.49 o
  15   2  12       30.41       25.41      6.54 o
 -15   3  12       14.57        1.83      7.20 o
 -14   3  12       14.67       22.74      7.54 o
 -13   3  12        4.53      -10.28      6.80 o
 -12   3  12        5.12        4.52      6.64 o
 -11   3  12      143.73      143.57      6.87 o
 -10   3  12       22.08       16.53      6.56 o
  -9   3  12      306.52      306.12      6.81 o
  -8   3  12       39.85       44.11      6.55 o
  -7   3  12        5.72        6.98      7.21 o
  -6   3  12        1.89        6.78      5.68 o
  -5   3  12        4.06        2.34      6.42 o
  -4   3  12      679.41      648.31      9.05 o
  -3   3  12       27.51       31.85      5.81 o
  -2   3  12        0.01        4.25      5.33 o
  -1   3  12      194.18      186.57      5.79 o
   0   3  12       59.16       65.61      5.87 o
   1   3  12      202.68      194.73      6.35 o
   2   3  12       22.82       23.69      5.69 o
   3   3  12       18.15       25.00      5.72 o
   4   3  12        5.51        6.77      5.48 o
   5   3  12        0.15        2.87      5.61 o
   6   3  12        0.72        3.65      5.47 o
   7   3  12       17.05       11.73      5.64 o
   8   3  12       82.26       82.66      5.58 o
   9   3  12       21.66       24.32      5.62 o
  10   3  12       19.12       13.37      5.75 o
  11   3  12      140.00      139.04      5.89 o
  12   3  12       12.54       20.96      5.76 o
  13   3  12       18.14       21.73      6.42 o
  14   3  12       10.70        9.01      6.04 o
  15   3  12       11.39        9.17      6.49 o
 -14   4  12       51.59       52.53      7.14 o
 -13   4  12        4.60       14.30      6.70 o
 -12   4  12        4.88       -2.50      8.04 o
 -11   4  12        0.61        2.42      6.44 o
 -10   4  12       21.83       22.96      6.57 o
  -9   4  12      126.03      127.01      6.54 o
  -8   4  12        7.87        6.38      6.26 o
  -7   4  12       68.97       59.80      6.20 o
  -6   4  12       18.44       23.13      6.57 o
  -5   4  12        0.22       -0.88      5.77 o
  -4   4  12       14.89       20.73      6.19 o
  -3   4  12       76.85       75.86      6.91 o
  -2   4  12     2160.93     2074.25     27.25 o
  -1   4  12      501.21      487.41      6.63 o
   0   4  12        6.99        9.64      5.75 o
   1   4  12        8.51       15.55      5.68 o
   2   4  12      320.37      318.80      7.05 o
   3   4  12        7.42       13.05      6.24 o
   4   4  12      207.21      193.96      6.04 o
   5   4  12       26.47       23.34      5.65 o
   6   4  12        1.35        4.87      5.64 o
   7   4  12        7.78        9.17      5.68 o
   8   4  12        9.26       13.32      5.57 o
   9   4  12        5.03       -1.01      5.77 o
  10   4  12       46.31       34.34      5.80 o
  11   4  12        4.11        1.19      5.79 o
  12   4  12       85.06       80.53      6.20 o
  13   4  12        1.71        0.56      6.06 o
  14   4  12        4.42       10.49      6.25 o
 -13   5  12        1.59        6.91      6.94 o
 -12   5  12        0.42       -8.86      6.94 o
 -11   5  12        3.13        2.13      6.64 o
 -10   5  12      220.80      212.88      6.66 o
  -9   5  12      308.72      323.89      7.04 o
  -8   5  12       10.90       14.39      7.14 o
  -7   5  12       72.61       82.69      6.07 o
  -6   5  12      114.70      114.12      6.15 o
  -5   5  12        7.14        9.98      6.21 o
  -4   5  12       24.82       24.03      6.23 o
  -3   5  12       12.05        5.34      6.13 o
  -2   5  12      701.76      728.83     10.70 o
  -1   5  12        1.56        7.56      5.84 o
   0   5  12       30.09       44.00      5.98 o
   1   5  12      146.94      169.05      6.14 o
   2   5  12       12.33       11.05      5.90 o
   3   5  12      191.67      192.76     12.93 o
   4   5  12       38.51       42.87      6.23 o
   5   5  12        4.19       -2.61      5.19 o
   6   5  12       86.25       86.32      5.98 o
   7   5  12       29.41       24.81      5.89 o
   8   5  12       66.77       73.65      6.00 o
   9   5  12       22.16       29.85      6.14 o
  10   5  12      110.05      104.51      6.79 o
  11   5  12       31.27       28.12      6.18 o
  12   5  12        0.27        9.50      6.43 o
  13   5  12        5.15       16.36      6.27 o
 -12   6  12       18.24       30.39      6.89 o
 -11   6  12       11.26       13.38      7.64 o
 -10   6  12       15.40       19.90      7.40 o
  -9   6  12        5.40        7.59      6.31 o
  -8   6  12       84.54       75.96      6.49 o
  -7   6  12        0.48        2.55      5.67 o
  -6   6  12      288.33      301.38      9.66 o
  -5   6  12       47.41       47.78      6.43 o
  -4   6  12       72.86       76.57      6.52 o
  -3   6  12      502.95      490.12      7.25 o
  -2   6  12      292.57      291.60      6.13 o
  -1   6  12       39.04       38.86      5.86 o
   0   6  12       12.28       18.92      5.87 o
   1   6  12        8.88       18.65      5.91 o
   2   6  12       20.24       22.68      5.92 o
   3   6  12      102.94      105.88      7.04 o
   4   6  12      107.12      112.57      6.32 o
   5   6  12        1.48       -2.93      6.24 o
   6   6  12       56.02       66.17      5.93 o
   7   6  12        2.80       10.79      6.02 o
   8   6  12        6.28        1.38      6.20 o
   9   6  12        1.44        2.46      6.36 o
  10   6  12        4.28        9.88      6.72 o
  11   6  12        1.42        1.92      6.67 o
  12   6  12       22.81       16.88      6.71 o
 -10   7  12       50.67       43.09      6.27 o
  -9   7  12       52.49       58.99      7.93 o
  -8   7  12       11.66       10.01      6.38 o
  -7   7  12       28.16       27.37      6.82 o
  -6   7  12       18.65       24.17      6.68 o
  -5   7  12        5.25       18.13      6.60 o
  -4   7  12       15.51       13.29      6.55 o
  -3   7  12       23.52       24.01      6.51 o
  -2   7  12       42.53       36.51      6.72 o
  -1   7  12       68.08       73.15      6.09 o
   0   7  12        8.66        8.12      6.31 o
   1   7  12        0.59        5.71      6.15 o
   2   7  12      271.89      269.99      8.21 o
   3   7  12        0.20        0.33      7.10 o
   4   7  12        0.57        5.20      6.25 o
   5   7  12        2.98        4.78      6.33 o
   6   7  12        4.82        1.21      6.24 o
   7   7  12        0.70       -1.47      5.50 o
   8   7  12       42.54       47.00      6.19 o
   9   7  12        3.28        8.27      6.26 o
  10   7  12        1.36        5.61      6.75 o
  -8   8  12       45.98       57.11      7.42 o
  -7   8  12        1.56        1.75      6.78 o
  -6   8  12        0.42        2.00      7.06 o
  -5   8  12        0.56        1.10      6.86 o
  -4   8  12       27.80       35.42      6.99 o
  -3   8  12        1.03        4.97      6.85 o
  -2   8  12       45.58       50.47      7.47 o
  -1   8  12        3.05       12.95      6.21 o
   0   8  12        0.01        8.17      6.54 o
   1   8  12       74.82       79.65      6.68 o
   2   8  12        4.43        0.33      5.86 o
   3   8  12        1.67       -1.00      6.56 o
   4   8  12       14.65       17.59      7.52 o
   5   8  12       22.74       18.48      6.63 o
   6   8  12       41.51       36.74      6.86 o
   7   8  12        0.60       -0.30      6.64 o
   8   8  12        0.24        5.82      6.67 o
  -4   9  12        0.10       -0.55      7.23 o
  -3   9  12        9.68        9.80      7.16 o
  -2   9  12        9.39       16.15      7.40 o
  -1   9  12        1.26        3.82      7.50 o
   0   9  12       41.73       47.22      6.31 o
   1   9  12       23.06       17.95      7.01 o
   2   9  12       17.53       14.65      7.02 o
   3   9  12        8.39       14.29      7.04 o
   4   9  12       11.88       12.88      7.09 o
 -15   1  13       74.38      101.05     17.12 o
 -14   1  13        7.30       17.04      7.57 o
 -13   1  13       42.90       55.38     12.84 o
 -12   1  13        1.13        7.80      6.84 o
 -11   1  13       29.64       25.02      6.84 o
 -10   1  13        1.62        5.43      7.11 o
  -9   1  13      349.47      301.71      8.40 o
  -8   1  13        0.16        1.33      6.38 o
  -7   1  13        1.23       11.18      8.16 o
  -6   1  13       61.73       69.38      6.50 o
  -5   1  13       84.25       86.74      6.35 o
  -4   1  13       31.20       29.74      5.84 o
  -3   1  13        2.79        2.29      6.73 o
  -2   1  13      231.73      227.69      5.98 o
  -1   1  13     1535.19     1475.04     20.29 o
   0   1  13      294.28      298.31      5.72 o
   1   1  13        1.20        4.67      4.68 o
   2   1  13      253.97      243.99      5.40 o
   3   1  13      438.68      439.27      5.91 o
   4   1  13      128.89      122.21      5.81 o
   5   1  13        8.69        9.01      5.00 o
   6   1  13       80.33       72.98      5.41 o
   7   1  13        6.82        7.51      5.00 o
   8   1  13       12.84       14.20      5.35 o
   9   1  13       39.06       42.09      5.27 o
  10   1  13      262.95      251.32      6.08 o
  11   1  13       13.47       10.84      5.68 o
  12   1  13        0.67        5.07      5.54 o
  13   1  13       49.05       45.08      6.67 o
  14   1  13        1.68        4.05      6.54 o
  15   1  13        3.89       -0.92      6.57 o
 -15   2  13       21.49       23.09      8.00 o
 -14   2  13        6.12        5.41      7.28 o
 -13   2  13        0.00        4.58      7.77 o
 -12   2  13        1.29       16.16      6.76 o
 -11   2  13        2.97       11.92      6.71 o
 -10   2  13        0.02       -1.09      6.74 o
  -9   2  13        2.71       -0.19      6.51 o
  -8   2  13      614.01      538.40     13.42 o
  -7   2  13        7.56       15.84      6.02 o
  -6   2  13        7.56       20.68      6.11 o
  -5   2  13      122.75      121.62      6.93 o
  -4   2  13        2.11        7.34      7.22 o
  -3   2  13     1017.91     1029.80     18.92 o
  -2   2  13     1265.77     1246.65     21.76 o
  -1   2  13        5.97        5.10      5.24 o
   0   2  13       91.49       78.98      5.55 o
   1   2  13       14.17       13.46      5.05 o
   2   2  13      129.40      140.56      5.55 o
   3   2  13      129.34      124.33      5.75 o
   4   2  13        2.50       -1.71      5.88 o
   5   2  13      207.45      202.09      5.62 o
   6   2  13       50.52       59.67      5.47 o
   7   2  13       37.22       36.98      5.40 o
   8   2  13        0.03        6.97      5.54 o
   9   2  13        0.56        2.21      5.56 o
  10   2  13       15.46       13.35      5.61 o
  11   2  13       13.09       16.49      5.71 o
  12   2  13        7.53       15.04      5.76 o
  13   2  13        0.25        2.20      6.20 o
  14   2  13       10.06       13.63      6.43 o
  15   2  13       19.61       25.04      6.43 o
 -14   3  13       24.83       36.08      7.38 o
 -13   3  13       29.75       38.51      7.17 o
 -12   3  13        2.50        0.31      6.64 o
 -11   3  13       32.49       37.95      7.50 o
 -10   3  13      102.58       95.26      7.17 o
  -9   3  13      278.31      259.81      7.94 o
  -8   3  13        1.56       -2.94      6.27 o
  -7   3  13       31.57       25.72      5.73 o
  -6   3  13      227.23      215.40      6.10 o
  -5   3  13        2.02        4.55      6.67 o
  -4   3  13        0.38       -0.06      5.80 o
  -3   3  13      763.69      750.76      8.51 o
  -2   3  13      793.72      774.12     10.25 o
  -1   3  13      280.46      290.19      6.19 o
   0   3  13      360.39      348.36      6.50 o
   1   3  13       16.56       16.81      5.80 o
   2   3  13       29.67       29.46      5.49 o
   3   3  13        3.73        5.13      5.54 o
   4   3  13        3.48        1.69      5.47 o
   5   3  13      135.74      132.67      5.95 o
   6   3  13       62.64       68.97      5.73 o
   7   3  13       24.20       25.58      5.77 o
   8   3  13       63.96       68.96      6.17 o
   9   3  13       23.03       23.68      5.64 o
  10   3  13        0.45        4.06      5.84 o
  11   3  13        4.59        6.67      5.75 o
  12   3  13        0.70        0.33      6.11 o
  13   3  13       69.79       75.66      6.17 o
  14   3  13       69.27       58.31      6.53 o
 -14   4  13        0.28        6.86      7.46 o
 -13   4  13        6.30       11.49      6.83 o
 -12   4  13       17.82       22.29      6.71 o
 -11   4  13        0.40       -5.89      8.21 o
 -10   4  13        7.91        9.69      6.43 o
  -9   4  13        1.28       -2.64      6.40 o
  -8   4  13        7.38        7.31      6.33 o
  -7   4  13      357.06      342.39      7.39 o
  -6   4  13        0.26        2.70      5.93 o
  -5   4  13        0.35        4.36      6.16 o
  -4   4  13      690.19      714.73     15.75 o
  -3   4  13      568.17      576.81     12.83 o
  -2   4  13      741.72      771.95     10.06 o
  -1   4  13      356.15      343.57      7.37 o
   0   4  13        1.09       -3.05      5.91 o
   1   4  13       16.40       14.87      5.84 o
   2   4  13      236.11      237.90      6.36 o
   3   4  13       38.05       37.79      6.86 o
   4   4  13       39.77       41.51      6.04 o
   5   4  13        1.14       -7.72      5.89 o
   6   4  13      123.45      108.36      5.86 o
   7   4  13        0.01       -1.15      5.76 o
   8   4  13      137.46      125.37      6.15 o
   9   4  13        9.39       10.81      6.33 o
  10   4  13        2.58        0.67      6.12 o
  11   4  13        0.57       -1.51      6.47 o
  12   4  13        9.90       12.53      6.05 o
  13   4  13        2.94        2.33      6.38 o
 -13   5  13        4.07        1.11      6.79 o
 -12   5  13       26.04       26.79      6.82 o
 -11   5  13        0.39       -3.40      6.52 o
 -10   5  13        1.27        9.33      6.57 o
  -9   5  13       21.15       19.75      7.58 o
  -8   5  13        3.77       -1.25      6.28 o
  -7   5  13       86.98       88.21      5.82 o
  -6   5  13      187.36      203.77      6.91 o
  -5   5  13      152.41      152.05      9.82 o
  -4   5  13       52.34       46.64      6.43 o
  -3   5  13      263.38      262.54      7.78 o
  -2   5  13       33.94       32.40      5.73 o
  -1   5  13      362.10      352.69     15.32 o
   0   5  13       14.37       13.12      6.02 o
   1   5  13       37.39       42.04      6.31 o
   2   5  13       72.86       69.53      7.24 o
   3   5  13       21.89       14.66      6.95 o
   4   5  13        0.92       -3.01      6.03 o
   5   5  13      221.38      204.40      8.20 o
   6   5  13       31.50       27.73      6.22 o
   7   5  13        5.90       20.51      6.21 o
   8   5  13        1.15        5.55      6.06 o
   9   5  13        8.05        5.82      6.12 o
  10   5  13        6.18        2.53      6.18 o
  11   5  13       13.42        9.68      6.65 o
  12   5  13       44.27       42.06      5.68 o
 -11   6  13        8.30       19.85      7.77 o
 -10   6  13       29.68       34.24      6.16 o
  -9   6  13       54.28       53.13      6.62 o
  -8   6  13        5.78        5.63      6.43 o
  -7   6  13       19.51       14.69      6.72 o
  -6   6  13       33.98       40.43      6.57 o
  -5   6  13       23.87       23.41      6.45 o
  -4   6  13       68.49       63.59      6.35 o
  -3   6  13       14.14       18.68      6.46 o
  -2   6  13        6.31       13.98      6.66 o
  -1   6  13      181.10      169.86      6.46 o
   0   6  13      212.50      230.22      6.59 o
   1   6  13      126.64      143.64      9.03 o
   2   6  13      109.89      110.23      6.34 o
   3   6  13       13.09       25.13      6.19 o
   4   6  13      207.74      201.70      6.60 o
   5   6  13        9.87        2.18      6.31 o
   6   6  13       29.86       24.18      6.07 o
   7   6  13       28.25       26.61      6.26 o
   8   6  13        1.35       13.62      6.30 o
   9   6  13        0.78        8.65      6.55 o
  10   6  13       58.01       44.84      6.69 o
  11   6  13        0.72       -2.13      6.80 o
  -9   7  13        2.10       -0.37      7.00 o
  -8   7  13       16.86       13.76      6.45 o
  -7   7  13        0.79        5.44      6.66 o
  -6   7  13       13.09       12.51      6.78 o
  -5   7  13       66.04       77.01      7.03 o
  -4   7  13        1.56        3.79      6.74 o
  -3   7  13       13.66       15.51      6.67 o
  -2   7  13        3.83        5.52      7.08 o
  -1   7  13      194.75      208.47      6.67 o
   0   7  13       55.35       62.72      6.34 o
   1   7  13       97.64      105.66      6.40 o
   2   7  13       13.90       14.80      6.27 o
   3   7  13        3.38        8.61      6.33 o
   4   7  13        8.37       22.74      7.43 o
   5   7  13       43.08       47.36      7.87 o
   6   7  13        0.04       -3.14      6.66 o
   7   7  13        0.20       -1.21      6.37 o
   8   7  13        8.54        6.78      6.47 o
   9   7  13       19.12       14.01      6.52 o
  -7   8  13        4.25       16.79      7.27 o
  -6   8  13       39.32       40.79      7.34 o
  -5   8  13       26.66       24.53      7.12 o
  -4   8  13       60.57       59.97      7.25 o
  -3   8  13       79.49       90.14      7.51 o
  -2   8  13       72.34       60.43      7.88 o
  -1   8  13        3.03       13.04      6.63 o
   0   8  13       19.27       13.37      7.53 o
   1   8  13       21.22       22.93      6.60 o
   2   8  13       29.25       39.43      6.67 o
   3   8  13        9.85       13.51      6.73 o
   4   8  13       25.01       28.24      6.90 o
   5   8  13        9.94        2.28      8.02 o
   6   8  13        0.05        2.40      7.05 o
   7   8  13        1.02        7.65      7.20 o
  -1   9  13        6.70        7.26      8.31 o
   0   9  13       31.23       28.97      7.20 o
   1   9  13       26.77       31.02      7.21 o
 -14   0  14        3.53       13.03     14.42 o
 -13   0  14        9.10        9.90     11.72 o
 -12   0  14       33.17       29.00      8.11 o
 -11   0  14        1.26       -2.41     17.74 o
 -10   0  14       21.38       32.47      8.59 o
  -9   0  14      247.47      193.18     10.15 o
  -8   0  14      138.24       99.89      8.65 o
  -7   0  14       12.91        7.12      8.25 o
  -6   0  14      394.87      351.57      9.52 o
  -5   0  14      582.14      567.24     13.69 o
  -4   0  14       14.10       -6.63      8.99 o
  -3   0  14      284.89      269.66     11.87 o
  -2   0  14     1521.84     1438.74     24.24 o
  -1   0  14        6.56       13.44      8.76 o
   0   0  14      329.67      296.88      8.10 o
   1   0  14      110.70      102.47      7.34 o
   2   0  14     1028.65     1034.22     13.20 o
   3   0  14      597.92      588.60      8.98 o
   4   0  14      129.06      109.04      7.54 o
   5   0  14      244.23      221.03      8.37 o
   6   0  14      262.48      298.84      8.23 o
   7   0  14      412.61      403.08      8.65 o
   8   0  14      595.06      636.54     13.63 o
   9   0  14        6.95       12.79      7.79 o
  10   0  14       21.26       30.14      7.98 o
  11   0  14      169.69      183.18      8.88 o
  12   0  14        7.50        4.22      7.62 o
  13   0  14        0.18        8.54      8.05 o
  14   0  14       18.91       10.55      9.25 o
 -14   1  14       52.94       79.98      7.99 o
 -13   1  14       26.13       18.73      7.07 o
 -12   1  14        0.95        9.69      7.21 o
 -11   1  14       20.62       24.17      8.09 o
 -10   1  14      147.41      113.27      6.49 o
  -9   1  14       71.12       47.34      6.57 o
  -8   1  14        2.52       10.68      5.79 o
  -7   1  14       14.19       19.41      6.22 o
  -6   1  14        0.03        7.87      6.30 o
  -5   1  14       33.52       34.21      5.57 o
  -4   1  14        0.03       -1.33      5.93 o
  -3   1  14      268.98      247.51      6.48 o
  -2   1  14      590.14      557.29     12.34 o
  -1   1  14     1164.55     1148.15     16.16 o
   0   1  14     1485.84     1435.33     14.63 o
   1   1  14        0.23        2.08      5.19 o
   2   1  14      936.24      900.98      9.65 o
   3   1  14      618.97      583.83      8.03 o
   4   1  14        0.53        1.18      5.25 o
   5   1  14      149.15      151.35      5.58 o
   6   1  14        0.35       -2.37      5.24 o
   7   1  14        7.35        5.42      5.22 o
   8   1  14       34.02       33.19      5.19 o
   9   1  14       67.63       66.23      5.52 o
  10   1  14       90.96       92.07      5.74 o
  11   1  14       81.15       86.17      6.06 o
  12   1  14        0.29        0.57      5.81 o
  13   1  14        9.26       11.95      6.11 o
  14   1  14       78.17       60.36      6.09 o
 -14   2  14       40.68       21.73      8.92 o
 -13   2  14        0.71        9.21      7.19 o
 -12   2  14       11.42       16.69      6.90 o
 -11   2  14        0.05        3.87      7.03 o
 -10   2  14       39.17       33.92      7.02 o
  -9   2  14       69.61       64.02      5.79 o
  -8   2  14       23.73       35.63      5.79 o
  -7   2  14        0.96       15.48      6.26 o
  -6   2  14       87.45       93.41      7.30 o
  -5   2  14        9.97       18.36      5.69 o
  -4   2  14      381.49      383.07      8.56 o
  -3   2  14        0.11        3.19      5.98 o
  -2   2  14      920.93      885.87     17.70 o
  -1   2  14      810.73      774.52     12.82 o
   0   2  14      273.31      257.46      6.30 o
   1   2  14      149.80      135.83      6.64 o
   2   2  14      239.07      241.99      6.10 o
   3   2  14       27.66       31.05      5.39 o
   4   2  14       17.82       21.86      5.40 o
   5   2  14      229.13      227.44      5.71 o
   6   2  14        0.52       -1.29      5.60 o
   7   2  14        3.48        8.65      5.41 o
   8   2  14      221.91      223.38      5.82 o
   9   2  14        5.82        8.30      5.47 o
  10   2  14      130.55      130.80      5.75 o
  11   2  14        5.78        7.59      5.64 o
  12   2  14        5.13        8.36      5.82 o
  13   2  14        7.91       15.27      6.17 o
  14   2  14        1.60        9.18      6.43 o
 -14   3  14        0.59       -0.88      7.52 o
 -13   3  14       69.17       84.27      7.11 o
 -12   3  14        3.58       17.31      6.71 o
 -11   3  14      128.47      133.88      6.89 o
 -10   3  14       24.08       14.64      6.50 o
  -9   3  14       13.39       17.20      6.07 o
  -8   3  14       83.18       82.61      6.26 o
  -7   3  14        8.89       18.03      5.79 o
  -6   3  14       75.15       74.56      6.82 o
  -5   3  14      267.80      267.47      8.54 o
  -4   3  14       66.11       81.82      6.05 o
  -3   3  14        3.30        7.20      5.86 o
  -2   3  14      118.70      131.34      6.60 o
  -1   3  14       30.08       36.66      5.62 o
   0   3  14       90.47       90.78      6.34 o
   1   3  14      369.89      370.37      7.11 o
   2   3  14       43.27       48.10      6.10 o
   3   3  14      152.16      152.50      6.62 o
   4   3  14       14.57       16.96      6.25 o
   5   3  14       51.98       57.68      5.84 o
   6   3  14        6.06        6.78      6.10 o
   7   3  14      115.48      104.13      6.03 o
   8   3  14      120.31      130.69      6.37 o
   9   3  14       16.00        8.57      6.14 o
  10   3  14        0.61        5.91      5.85 o
  11   3  14       12.49       13.74      6.22 o
  12   3  14        0.04       -4.13      6.06 o
  13   3  14        1.72        1.25      6.42 o
 -13   4  14       16.00       13.58      7.13 o
 -12   4  14       22.79       27.51      7.09 o
 -11   4  14        0.83        4.15      6.81 o
 -10   4  14       26.20       26.14      6.48 o
  -9   4  14        0.60        0.12      6.25 o
  -8   4  14      180.64      159.17      6.09 o
  -7   4  14        7.42        5.73      6.77 o
  -6   4  14        2.34        8.41      5.75 o
  -5   4  14       81.96       70.40      6.43 o
  -4   4  14       10.06        7.40      6.15 o
  -3   4  14       84.83       72.83      6.46 o
  -2   4  14      378.19      385.06      9.42 o
  -1   4  14        0.05        6.64      6.06 o
   0   4  14      184.53      173.62      6.35 o
   1   4  14      443.96      451.97     12.67 o
   2   4  14        2.74        1.90      6.23 o
   3   4  14       58.10       57.05      6.02 o
   4   4  14        5.88       15.86      7.00 o
   5   4  14      237.30      232.15      6.41 o
   6   4  14       72.13       68.53      5.97 o
   7   4  14        0.20       -3.78      5.86 o
   8   4  14        0.08       -0.89      6.04 o
   9   4  14       50.32       57.23      6.36 o
  10   4  14        7.27        6.26      6.44 o
  11   4  14       26.02       38.90      6.92 o
  12   4  14       43.10       49.89      6.37 o
  13   4  14        0.80        4.07      6.52 o
 -12   5  14        0.03        6.97      6.91 o
 -11   5  14        0.13       -1.06      6.71 o
 -10   5  14       79.73       68.21      7.76 o
  -9   5  14      162.73      141.87      6.88 o
  -8   5  14        2.11        2.72      6.07 o
  -7   5  14      127.76      129.46      6.47 o
  -6   5  14       18.68       19.52      6.68 o
  -5   5  14        3.37        7.72      6.55 o
  -4   5  14      160.36      159.68      7.76 o
  -3   5  14      463.29      433.78      7.37 o
  -2   5  14      446.07      441.22      7.54 o
  -1   5  14      287.68      302.54      9.14 o
   0   5  14      174.99      175.15      6.61 o
   1   5  14       94.24       96.95      7.01 o
   2   5  14        6.72        4.78      6.10 o
   3   5  14       98.32      107.27      6.34 o
   4   5  14       27.92       35.29      7.32 o
   5   5  14       29.99       31.65      6.36 o
   6   5  14       26.31       31.92      6.21 o
   7   5  14        0.02        2.18      6.27 o
   8   5  14        4.57       10.63      6.24 o
   9   5  14        0.51        4.86      6.67 o
  10   5  14        0.01        4.62      6.54 o
  11   5  14        0.29        7.47      6.82 o
 -10   6  14        1.79        0.60      6.81 o
  -9   6  14        0.04        2.19      6.63 o
  -8   6  14       45.86       46.36      6.82 o
  -7   6  14        3.39        9.29      6.78 o
  -6   6  14       46.19       40.21      6.90 o
  -5   6  14        0.08       -0.28      6.58 o
  -4   6  14       76.82       94.33      9.31 o
  -3   6  14       82.31       78.65      6.82 o
  -2   6  14      459.32      470.43     11.89 o
  -1   6  14      143.62      156.68      8.60 o
   0   6  14       37.50       37.24      6.55 o
   1   6  14       23.92       33.55      6.26 o
   2   6  14       25.50       26.75      6.23 o
   3   6  14       13.55       14.62      6.27 o
   4   6  14       35.22       38.14      7.40 o
   5   6  14      189.74      185.59      8.45 o
   6   6  14       67.17       62.55      6.64 o
   7   6  14        1.73        2.60      6.21 o
   8   6  14        1.48        8.17      6.41 o
   9   6  14       25.07       30.93      6.69 o
  10   6  14        0.55        3.10      6.76 o
  -8   7  14        0.29        1.03      7.23 o
  -7   7  14       52.00       58.70      7.02 o
  -6   7  14        6.71        4.60      6.96 o
  -5   7  14        8.74        5.93      6.69 o
  -4   7  14       15.21       18.66      6.83 o
  -3   7  14      101.99      106.50      7.18 o
  -2   7  14       62.44       53.16      7.72 o
  -1   7  14        3.75        2.71      6.53 o
   0   7  14       34.38       37.55      6.88 o
   1   7  14       28.83       27.72      6.52 o
   2   7  14       16.95       23.01      5.80 o
   3   7  14        0.19        5.76      6.58 o
   4   7  14       11.36        4.81      6.64 o
   5   7  14        2.30       12.83      9.56 o
   6   7  14        8.28        9.21      6.84 o
   7   7  14        1.45        2.92      6.21 o
   8   7  14        0.03       -0.43      6.80 o
  -5   8  14        0.36        3.98      7.27 o
  -4   8  14        0.04        6.14      7.35 o
  -3   8  14       24.33       28.41      7.83 o
  -2   8  14       92.77       89.03      8.29 o
  -1   8  14       17.03       20.34      6.23 o
   0   8  14       23.77       24.62      6.96 o
   1   8  14        0.21       -0.78     10.14 o
   2   8  14        7.82       18.20      6.92 o
   3   8  14        8.80       14.33      7.03 o
   4   8  14        3.46        2.68      7.03 o
   5   8  14        0.02        1.63      8.14 o
 -14   1  15        1.81        4.00      6.81 o
 -13   1  15        0.85        2.18      6.50 o
 -12   1  15       20.17       22.65      7.75 o
 -11   1  15        3.88       12.86      6.32 o
 -10   1  15        2.23        6.22      5.94 o
  -9   1  15       61.85       66.54      6.28 o
  -8   1  15      139.45      144.47      6.38 o
  -7   1  15        0.11        0.68      6.01 o
  -6   1  15       18.14       13.21      5.96 o
  -5   1  15        0.95        5.46      6.21 o
  -4   1  15      120.02      117.67      6.74 o
  -3   1  15       48.42       51.85      6.29 o
  -2   1  15      112.57      116.88      5.99 o
  -1   1  15      212.34      212.66      6.44 o
   0   1  15      462.53      442.00      8.12 o
   1   1  15       10.63        8.54      5.19 o
   2   1  15       58.09       60.65      5.49 o
   3   1  15      215.86      221.13      5.64 o
   4   1  15        9.57       11.51      5.63 o
   5   1  15        1.18        4.21      5.25 o
   6   1  15       25.42       29.29      5.35 o
   7   1  15      313.61      315.21      6.56 o
   8   1  15       14.54       18.24      5.41 o
   9   1  15       43.69       53.02      5.74 o
  10   1  15       60.50       54.10      5.97 o
  11   1  15       17.59       17.01      5.69 o
  12   1  15       11.61       12.16      6.28 o
  13   1  15        1.88        5.53      6.19 o
 -13   2  15        3.49        7.55      7.55 o
 -12   2  15        0.96        1.58      6.57 o
 -11   2  15       74.17       62.23      6.57 o
 -10   2  15        9.36       14.57      6.54 o
  -9   2  15        4.89        2.76      5.89 o
  -8   2  15        8.32        7.40      5.71 o
  -7   2  15        5.53       -1.43      6.03 o
  -6   2  15      312.67      298.51      6.57 o
  -5   2  15      104.72       83.34      7.20 o
  -4   2  15      432.89      424.91      7.17 o
  -3   2  15        0.02       -3.63      6.25 o
  -2   2  15      370.18      387.37      7.09 o
  -1   2  15        8.96       14.58      5.96 o
   0   2  15     2304.69     2312.93     44.38 o
   1   2  15      280.74      269.21      6.63 o
   2   2  15       30.65       28.45      6.02 o
   3   2  15      207.59      204.60      5.94 o
   4   2  15        8.86       15.00      5.97 o
   5   2  15       16.16        6.74      6.12 o
   6   2  15      146.99      137.70      5.69 o
   7   2  15      183.76      181.95      6.10 o
   8   2  15       24.82       16.32      5.63 o
   9   2  15        1.89        2.30      5.56 o
  10   2  15       21.10       21.35      5.63 o
  11   2  15        1.75        4.11      5.88 o
  12   2  15       20.00       26.22      6.60 o
  13   2  15       11.13       16.24      6.55 o
 -13   3  15       25.66       43.33      7.38 o
 -12   3  15        1.13        7.40      7.03 o
 -11   3  15       18.82       11.47      6.53 o
 -10   3  15       27.31       20.39      6.31 o
  -9   3  15       41.16       57.74      6.13 o
  -8   3  15        7.32        3.04      6.28 o
  -7   3  15       74.41       67.54      5.81 o
  -6   3  15       69.59       92.48      5.89 o
  -5   3  15       43.59       59.03      6.31 o
  -4   3  15       50.69       55.50      6.12 o
  -3   3  15        4.03        4.21      5.87 o
  -2   3  15      608.17      586.20     11.96 o
  -1   3  15     1053.91     1080.86      9.91 o
   0   3  15        1.35        9.36      6.07 o
   1   3  15       79.08       81.13      6.72 o
   2   3  15      176.34      178.49      6.91 o
   3   3  15        0.16        5.38      5.92 o
   4   3  15        6.12        3.34      5.85 o
   5   3  15       33.48       48.38      6.80 o
   6   3  15       36.53       30.41      6.17 o
   7   3  15        9.98        9.29      6.23 o
   8   3  15      251.50      238.25      6.70 o
   9   3  15       17.59       17.02      6.45 o
  10   3  15       26.98       23.46      6.37 o
  11   3  15        0.48        3.92      5.94 o
  12   3  15       40.61       38.02      6.44 o
 -12   4  15       12.04       19.38      7.50 o
 -11   4  15        0.30       -4.72      6.80 o
 -10   4  15        0.11        1.42      6.25 o
  -9   4  15       23.07       16.93      6.29 o
  -8   4  15        0.07       10.80      7.00 o
  -7   4  15        0.00        3.21      6.11 o
  -6   4  15       36.46       37.00      6.17 o
  -5   4  15       17.32       20.95      6.40 o
  -4   4  15      223.07      205.30      6.78 o
  -3   4  15       79.55       75.06      6.55 o
  -2   4  15      124.48      112.47      7.10 o
  -1   4  15        8.75        1.28      6.22 o
   0   4  15      122.25      132.87      6.36 o
   1   4  15       64.52       65.99      6.13 o
   2   4  15       11.61        6.99      6.08 o
   3   4  15       61.67       62.54      6.28 o
   4   4  15       27.69       20.36      6.19 o
   5   4  15      109.44       92.52      7.14 o
   6   4  15      125.09      116.09      6.63 o
   7   4  15       32.81       36.88      7.98 o
   8   4  15       61.03       58.04      6.25 o
   9   4  15       20.56       20.22      6.32 o
  10   4  15        3.75        7.69      6.86 o
  11   4  15       98.34       93.97      7.24 o
  12   4  15        8.20        9.45      7.13 o
 -11   5  15       46.48       45.68      7.22 o
 -10   5  15        0.58        1.88      7.49 o
  -9   5  15        5.14       16.05      6.24 o
  -8   5  15        2.62        3.85      6.31 o
  -7   5  15       12.31        8.17      6.88 o
  -6   5  15       22.56       23.99      6.83 o
  -5   5  15        4.66        4.97      6.64 o
  -4   5  15        0.02       -3.34      6.55 o
  -3   5  15        2.84        1.08      6.61 o
  -2   5  15       55.36       46.42      8.22 o
  -1   5  15        4.08        2.98      6.30 o
   0   5  15        7.38        6.74      6.24 o
   1   5  15        2.46        3.30      6.22 o
   2   5  15        6.58       15.89      6.25 o
   3   5  15       46.96       45.38      7.28 o
   4   5  15       27.52       27.44      6.41 o
   5   5  15       57.60       45.83      8.05 o
   6   5  15        2.67        9.13      6.37 o
   7   5  15        0.79       -0.01      6.42 o
   8   5  15        9.86        9.48      6.65 o
   9   5  15        1.22        1.30      6.50 o
  10   5  15        2.22        2.50      6.74 o
  -9   6  15        0.69        4.93      7.02 o
  -8   6  15       12.37       19.07      7.25 o
  -7   6  15       10.61       11.71      6.96 o
  -6   6  15       10.18       12.07      6.89 o
  -5   6  15        3.21       -1.02      6.89 o
  -4   6  15       68.46       78.76      7.05 o
  -3   6  15       80.98       85.84      7.25 o
  -2   6  15      479.61      473.73     18.87 o
  -1   6  15       30.98       43.01      6.82 o
   0   6  15       20.58       23.76      6.45 o
   1   6  15        5.12       11.85      6.39 o
   2   6  15        6.78       15.42      6.39 o
   3   6  15       44.88       50.27      6.48 o
   4   6  15        0.11        4.45      6.51 o
   5   6  15       35.03       32.92      7.73 o
   6   6  15       21.55       30.18     10.45 o
   7   6  15        1.26        2.57      6.78 o
   8   6  15       13.41       16.71      6.76 o
   9   6  15        2.65       -0.10      6.87 o
  -7   7  15       26.58       15.80      7.37 o
  -6   7  15        1.75       10.01      7.34 o
  -5   7  15      221.20      243.22      7.51 o
  -4   7  15        0.63        4.86      7.26 o
  -3   7  15       92.90       98.81      7.77 o
  -2   7  15      296.41      297.58      9.22 o
  -1   7  15      253.71      286.92      9.93 o
   0   7  15      174.21      181.97      6.94 o
   1   7  15       11.82       10.93      6.57 o
   2   7  15       42.00       62.73      6.72 o
   3   7  15        6.38        8.48      6.82 o
   4   7  15       10.01        1.29      7.41 o
   5   7  15       13.90       15.64      6.95 o
   6   7  15        1.55       12.19      8.21 o
   7   7  15       20.46       21.48      8.89 o
  -2   8  15      100.72      118.20     16.77 o
  -1   8  15        9.96       15.30      8.27 o
   0   8  15        0.57        8.79      7.06 o
   1   8  15        3.83        2.97      7.08 o
   2   8  15        0.92        4.25      7.10 o
 -13   0  16        0.74       -1.52      8.70 o
 -12   0  16        2.01        0.81      8.40 o
 -11   0  16       56.98       40.97     10.45 o
 -10   0  16       26.65       41.19      9.00 o
  -9   0  16        2.17       -2.80      9.39 o
  -8   0  16       32.19       36.84     14.59 o
  -7   0  16       34.09       29.84      9.83 o
  -6   0  16        0.08       20.43     10.90 o
  -5   0  16       27.13       40.69      9.20 o
  -4   0  16      204.44      195.73     12.09 o
  -3   0  16       90.81       76.24      8.83 o
  -2   0  16       11.67       12.17      8.56 o
  -1   0  16      100.35       93.63      8.26 o
   0   0  16      500.78      506.71      8.15 o
   1   0  16      594.60      607.05      9.51 o
   2   0  16      332.85      332.85      8.13 o
   3   0  16      282.57      301.61      8.49 o
   4   0  16        1.05        3.14      7.85 o
   5   0  16       91.83       78.80      8.56 o
   6   0  16      923.22      912.96     10.25 o
   7   0  16      101.69       97.68      8.27 o
   8   0  16       25.33       26.56      8.86 o
   9   0  16       26.94       27.35      8.08 o
  10   0  16       49.26       40.69      7.83 o
  11   0  16       13.60       18.68      8.56 o
  12   0  16       40.82       43.94      8.96 o
 -13   1  16       34.91       24.83      6.91 o
 -12   1  16       58.39       75.69      6.74 o
 -11   1  16       12.54        8.26      6.18 o
 -10   1  16       44.54       44.52      6.61 o
  -9   1  16       17.06       31.74      6.66 o
  -8   1  16        4.17        4.92      5.91 o
  -7   1  16      266.32      214.64      8.37 o
  -6   1  16       38.90       23.59      6.27 o
  -5   1  16       30.51       43.15      7.15 o
  -4   1  16       29.59       25.04      6.30 o
  -3   1  16       84.42       78.08      6.22 o
  -2   1  16       22.62       24.84      6.26 o
  -1   1  16      439.80      425.56      6.65 o
   0   1  16       61.59       58.17      5.44 o
   1   1  16       47.10       52.12      5.53 o
   2   1  16        0.34        2.60      5.07 o
   3   1  16      242.25      239.13      5.80 o
   4   1  16       71.83       71.34      5.84 o
   5   1  16      478.20      492.96      6.41 o
   6   1  16      251.78      256.06      5.93 o
   7   1  16      114.71      110.76      5.79 o
   8   1  16       63.21       51.76      5.97 o
   9   1  16       93.40      101.16      5.63 o
  10   1  16       17.36       16.40      5.79 o
  11   1  16       25.70       24.21      5.92 o
  12   1  16        8.99       13.89      6.14 o
 -12   2  16       17.55       37.18      6.73 o
 -11   2  16       16.65       18.06      6.74 o
 -10   2  16        5.11        9.82      6.56 o
  -9   2  16       22.51       25.03      6.07 o
  -8   2  16        5.78        3.08      6.50 o
  -7   2  16       54.29       50.54      6.51 o
  -6   2  16       56.83       62.40      7.47 o
  -5   2  16        2.51        9.81      5.92 o
  -4   2  16        0.00      -10.22      5.84 o
  -3   2  16       90.52       90.15      6.68 o
  -2   2  16      233.71      203.42      7.55 o
  -1   2  16      265.56      265.73      6.15 o
   0   2  16        5.42        1.65      5.90 o
   1   2  16      513.90      521.24     13.70 o
   2   2  16      101.73      107.72      6.17 o
   3   2  16        1.34       -0.33      5.68 o
   4   2  16       25.85       28.73      5.87 o
   5   2  16        0.06        4.00      6.00 o
   6   2  16      161.44      156.12      6.94 o
   7   2  16       50.79       51.28      6.25 o
   8   2  16       72.63       66.74      5.79 o
   9   2  16       33.84       33.84      5.85 o
  10   2  16       22.15       27.43      6.03 o
  11   2  16       13.00       12.46      6.24 o
  12   2  16        5.41        6.10      6.70 o
 -12   3  16       17.25       28.09      6.68 o
 -11   3  16        5.93        6.48      6.30 o
 -10   3  16        0.46        4.49      6.23 o
  -9   3  16        3.69        3.77      6.16 o
  -8   3  16       28.78       26.04      6.09 o
  -7   3  16       12.98       16.91      6.87 o
  -6   3  16      103.99      105.88      6.25 o
  -5   3  16       56.04       47.55      6.09 o
  -4   3  16        0.02        3.98      6.05 o
  -3   3  16       44.98       45.28      5.56 o
  -2   3  16       22.21       34.49      6.40 o
  -1   3  16      159.05      167.61      6.71 o
   0   3  16       13.31       19.94      6.47 o
   1   3  16      362.74      368.93      7.07 o
   2   3  16       51.60       44.08      6.39 o
   3   3  16       24.74       25.55      5.99 o
   4   3  16       94.90      103.76      6.33 o
   5   3  16       79.05       76.11      6.09 o
   6   3  16       32.60       32.74      7.33 o
   7   3  16       63.52       72.63      6.26 o
   8   3  16        1.43        7.72      6.23 o
   9   3  16       23.44       30.03      6.68 o
  10   3  16       36.72       34.89      7.18 o
  11   3  16       39.38       36.08      7.06 o
 -11   4  16        3.57        1.63      6.56 o
 -10   4  16       14.44       23.59      6.44 o
  -9   4  16        0.09       -2.55      7.04 o
  -8   4  16        4.51        3.77      6.17 o
  -7   4  16        8.22       11.75      6.22 o
  -6   4  16       62.75       72.01      6.39 o
  -5   4  16       23.47       20.67      6.63 o
  -4   4  16       30.13       39.06      6.50 o
  -3   4  16      248.34      250.96      7.04 o
  -2   4  16      805.41      778.66     17.33 o
  -1   4  16       28.24       28.37      6.53 o
   0   4  16       97.81      111.07      7.34 o
   1   4  16      100.84      109.66      6.41 o
   2   4  16       26.23       30.80      6.54 o
   3   4  16        0.86        8.35      6.34 o
   4   4  16      132.93      137.17      6.95 o
   5   4  16       25.17       24.05      6.27 o
   6   4  16       11.76       12.98      6.16 o
   7   4  16       30.37       31.84      6.26 o
   8   4  16       34.61       42.07      6.45 o
   9   4  16       34.22       30.42      6.86 o
  10   4  16        6.23        9.32      7.21 o
  11   4  16        0.06       -2.88      7.20 o
 -10   5  16       31.41       34.32      6.98 o
  -9   5  16        0.78       -4.27      6.57 o
  -8   5  16       16.90       20.78      6.83 o
  -7   5  16       19.63       24.38      6.75 o
  -6   5  16        3.50        2.62      6.83 o
  -5   5  16       29.57       29.69      6.88 o
  -4   5  16       48.10       41.58      6.89 o
  -3   5  16       34.86       20.85      6.15 o
  -2   5  16      267.39      285.09      9.05 o
  -1   5  16      326.14      358.70      9.58 o
   0   5  16        8.87       14.39      6.36 o
   1   5  16        8.88        1.46      6.71 o
   2   5  16       49.45       50.76      6.54 o
   3   5  16       36.52       41.47      6.59 o
   4   5  16        8.36       12.01      6.61 o
   5   5  16        8.82        5.78      6.74 o
   6   5  16       21.68       33.40      7.88 o
   7   5  16       14.73       17.04      6.68 o
   8   5  16      114.97      111.88      6.81 o
   9   5  16       11.75        9.11      6.89 o
  -8   6  16       81.42       88.53      7.58 o
  -7   6  16       25.70       27.98      7.25 o
  -6   6  16        5.55        8.92      7.35 o
  -5   6  16       36.68       32.06      7.11 o
  -4   6  16       31.96       30.57      7.28 o
  -3   6  16       28.43       14.05      8.03 o
  -2   6  16        5.29        6.08      7.78 o
  -1   6  16        0.12       -4.93      6.72 o
   0   6  16       91.86       92.45      7.45 o
   1   6  16       35.73       31.49      6.70 o
   2   6  16       15.22       17.13      6.62 o
   3   6  16        0.00       -7.63      6.61 o
   4   6  16        1.45       -1.02      6.74 o
   5   6  16       37.02       42.39      6.97 o
   6   6  16        9.59        5.66      8.24 o
   7   6  16       21.82       38.36      7.51 o
  -5   7  16        1.14       12.18      7.55 o
  -4   7  16       13.64       16.43      6.99 o
  -3   7  16       27.00       26.32      8.36 o
  -2   7  16       39.01       50.75      8.31 o
  -1   7  16       22.02       12.81      8.13 o
   0   7  16        0.22       -6.09      7.18 o
   1   7  16        6.65        7.57      7.23 o
   2   7  16        3.23        1.62      7.01 o
   3   7  16        0.29       10.41      7.13 o
   4   7  16        5.47        2.53      7.17 o
   5   7  16        0.10       -3.69      8.25 o
 -12   1  17       10.77        9.12      6.61 o
 -11   1  17       14.29       24.43      6.80 o
 -10   1  17       17.08        8.62      6.32 o
  -9   1  17        0.51       -1.68      6.73 o
  -8   1  17        0.07        1.27      6.58 o
  -7   1  17        0.20        2.54      6.37 o
  -6   1  17        0.24        6.14      6.23 o
  -5   1  17        0.56        0.40      6.37 o
  -4   1  17       19.12       20.77      7.32 o
  -3   1  17       28.62       31.80      6.44 o
  -2   1  17      129.22      136.82      6.64 o
  -1   1  17      288.48      283.32      6.79 o
   0   1  17        0.83        3.50      5.51 o
   1   1  17       19.84       12.01      5.75 o
   2   1  17      128.21      132.04      5.90 o
   3   1  17      127.48      134.49      5.90 o
   4   1  17        4.90        7.43      5.60 o
   5   1  17       43.66       52.45      5.60 o
   6   1  17        9.14        8.71      5.71 o
   7   1  17        3.32        2.81      5.47 o
   8   1  17        6.55       -4.78      5.80 o
   9   1  17       20.63       25.31      6.15 o
  10   1  17       44.24       44.88      6.37 o
  11   1  17        0.07        0.14      6.27 o
 -11   2  17        8.72       12.30      6.89 o
 -10   2  17        0.02       11.87      7.02 o
  -9   2  17        0.00       -0.46      6.25 o
  -8   2  17        4.93        3.40      6.45 o
  -7   2  17       30.57       39.33      7.45 o
  -6   2  17        2.70       10.67      6.36 o
  -5   2  17        0.57        2.03      6.37 o
  -4   2  17       34.59       32.92      6.54 o
  -3   2  17       86.15       88.78      6.63 o
  -2   2  17      458.80      469.85     11.04 o
  -1   2  17       10.53       10.21      6.23 o
   0   2  17       29.60       33.38      6.05 o
   1   2  17        0.06       -0.73      6.04 o
   2   2  17       21.66       14.41      6.00 o
   3   2  17      158.23      162.71      6.58 o
   4   2  17      284.25      294.35      6.49 o
   5   2  17       21.17       18.83      6.03 o
   6   2  17      104.45       98.68      6.30 o
   7   2  17      104.67       98.55      6.64 o
   8   2  17       31.43       49.26      6.89 o
   9   2  17       84.40       94.00      6.44 o
  10   2  17       39.27       43.23      6.06 o
  11   2  17        1.23       14.26      6.88 o
 -11   3  17       23.99       12.17      7.22 o
 -10   3  17       75.86       64.39      6.56 o
  -9   3  17        3.77        1.84      6.52 o
  -8   3  17        7.03       16.77      6.77 o
  -7   3  17       26.00       34.30      6.50 o
  -6   3  17       13.36       15.30      6.28 o
  -5   3  17       47.07       48.76      6.39 o
  -4   3  17       10.71       18.54      6.36 o
  -3   3  17      377.74      377.95      7.30 o
  -2   3  17        0.00        3.33      6.58 o
  -1   3  17      224.32      244.49      6.63 o
   0   3  17       29.29       29.10      6.78 o
   1   3  17      124.20      112.87      6.82 o
   2   3  17       27.26       27.38      6.54 o
   3   3  17        7.31       -1.52      6.49 o
   4   3  17       38.15       43.95      6.48 o
   5   3  17       97.32       98.51      6.29 o
   6   3  17       29.93       31.89      6.44 o
   7   3  17        2.60        3.98      7.91 o
   8   3  17       23.52       15.68      6.54 o
   9   3  17       47.25       47.65      7.23 o
  10   3  17        6.18        5.64      6.89 o
 -10   4  17        2.94       11.06      7.57 o
  -9   4  17       16.56       20.05      6.51 o
  -8   4  17        8.73        6.49      6.62 o
  -7   4  17        0.72        3.23      6.74 o
  -6   4  17        5.55       12.81      7.79 o
  -5   4  17        0.06        1.87      7.03 o
  -4   4  17        5.12       13.15      6.75 o
  -3   4  17      153.72      160.99      7.23 o
  -2   4  17        2.07       -5.10      7.13 o
  -1   4  17        6.57        8.32      6.37 o
   0   4  17       35.39       31.58      6.47 o
   1   4  17       80.41       84.29      7.17 o
   2   4  17       37.54       46.63      6.42 o
   3   4  17        0.07        2.17      6.60 o
   4   4  17        9.67       11.56      6.48 o
   5   4  17        0.74        4.89      6.36 o
   6   4  17        7.67       14.11      6.41 o
   7   4  17        0.04        6.69      7.73 o
   8   4  17       60.89       63.87      6.75 o
   9   4  17        0.46       10.84      6.68 o
  -8   5  17       52.83       73.35      7.48 o
  -7   5  17        7.90        8.35      7.42 o
  -6   5  17        1.20       10.71      7.13 o
  -5   5  17        1.73        5.77      7.05 o
  -4   5  17       30.41       38.49      7.41 o
  -3   5  17        0.33        0.71      7.28 o
  -2   5  17       17.09       19.73     12.29 o
  -1   5  17        7.77        8.07      6.91 o
   0   5  17        0.40       -9.92      6.88 o
   1   5  17        0.67        4.44      6.56 o
   2   5  17       13.46       18.73      6.68 o
   3   5  17        4.45        4.95      7.07 o
   4   5  17        6.83       10.23      7.19 o
   5   5  17        1.44        1.08      7.28 o
   6   5  17        8.65        9.30      7.22 o
   7   5  17        6.18       12.70      8.12 o
   8   5  17        0.03        0.40      7.04 o
  -6   6  17        1.64        6.63      7.52 o
  -5   6  17       12.89       12.95      7.52 o
  -4   6  17       10.53        6.84      6.06 o
  -3   6  17       78.27       69.55      8.26 o
  -2   6  17        0.64       -8.33      8.58 o
  -1   6  17        4.67       16.09      7.93 o
   0   6  17       40.93       41.49      6.88 o
   1   6  17       42.09       50.31      6.90 o
   2   6  17        0.00       -5.77      6.89 o
   3   6  17        8.01        9.61      7.01 o
   4   6  17        5.47        5.21      7.12 o
   5   6  17        1.69        1.37      7.17 o
   6   6  17       41.51       38.78      7.29 o
  -1   7  17       54.81       59.25     12.53 o
   0   7  17        4.14        1.84      7.29 o
   1   7  17        2.75       -5.25      7.26 o
 -11   0  18        1.75       -3.24      9.68 o
 -10   0  18        1.48       -1.68      9.95 o
  -9   0  18       37.11       30.39      9.98 o
  -8   0  18        8.94       16.52      8.94 o
  -7   0  18        0.11       -5.31      9.33 o
  -6   0  18       29.26       28.09      8.60 o
  -5   0  18        2.31        8.85      8.98 o
  -4   0  18       13.69       13.13      9.48 o
  -3   0  18       14.53       15.75      9.29 o
  -2   0  18       12.77        7.25      8.34 o
  -1   0  18       52.58       56.73      8.34 o
   0   0  18        2.31        2.08      9.57 o
   1   0  18      401.46      452.44      9.32 o
   2   0  18      519.36      538.55     12.45 o
   3   0  18       25.09       20.68      8.37 o
   4   0  18       13.00       23.39      9.06 o
   5   0  18       75.25       92.56      8.46 o
   6   0  18        2.04        5.96      7.77 o
   7   0  18      346.96      333.69      9.28 o
   8   0  18       88.01       86.32      9.32 o
   9   0  18       92.12       88.61      9.68 o
  10   0  18       20.12       19.00     11.01 o
 -10   1  18       25.90       25.52      6.75 o
  -9   1  18        2.29        7.70      6.39 o
  -8   1  18        0.59        1.91      7.17 o
  -7   1  18        3.33        8.04      6.50 o
  -6   1  18       42.70       38.72      6.81 o
  -5   1  18       25.89       18.40      7.62 o
  -4   1  18        9.79        9.69      6.57 o
  -3   1  18        3.56        4.08      6.47 o
  -2   1  18       11.10        7.50      6.52 o
  -1   1  18       74.69       75.28      6.77 o
   0   1  18       10.54       13.41      6.41 o
   1   1  18       45.24       43.43      6.19 o
   2   1  18       44.72       40.66      5.66 o
   3   1  18        2.03        5.89      5.42 o
   4   1  18      172.63      168.99      6.03 o
   5   1  18      183.88      181.40      6.06 o
   6   1  18        3.25        5.52      6.05 o
   7   1  18      109.76      102.34      6.07 o
   8   1  18       45.92       33.14      6.35 o
   9   1  18       36.69       42.13      7.10 o
  10   1  18       49.18       46.01      6.74 o
 -10   2  18        0.00        3.34      6.60 o
  -9   2  18       12.26       12.99      6.51 o
  -8   2  18        2.37        6.93      7.42 o
  -7   2  18        7.24       15.13      6.88 o
  -6   2  18        0.67        1.32      6.33 o
  -5   2  18       14.05       12.44      6.65 o
  -4   2  18       13.61       17.28      6.31 o
  -3   2  18       25.65       22.04      6.62 o
  -2   2  18       84.57       67.82      6.75 o
  -1   2  18        8.30       10.78      6.64 o
   0   2  18       37.62       36.00      6.24 o
   1   2  18      139.53      142.32      6.17 o
   2   2  18        5.94       12.22      6.26 o
   3   2  18       10.04       12.26      6.30 o
   4   2  18        1.00        2.07      6.13 o
   5   2  18       16.56       15.84      6.75 o
   6   2  18       93.91      112.77      6.74 o
   7   2  18        0.03       -0.61      6.82 o
   8   2  18        1.29        2.59      7.57 o
   9   2  18       34.40       32.09      7.12 o
  10   2  18        3.09        2.86      7.37 o
  -9   3  18        0.09       -3.11      7.48 o
  -8   3  18       14.96       13.70      6.48 o
  -7   3  18       10.50       15.43      6.82 o
  -6   3  18       20.65       19.25      6.55 o
  -5   3  18        0.76       -0.72      6.35 o
  -4   3  18       16.80       13.87      7.15 o
  -3   3  18      188.00      184.44      7.21 o
  -2   3  18       18.72       16.50      6.67 o
  -1   3  18      101.71      117.12      7.37 o
   0   3  18       14.60       10.33      6.96 o
   1   3  18       48.93       48.96      6.66 o
   2   3  18        4.01        5.30      6.81 o
   3   3  18       22.24       21.69      6.88 o
   4   3  18       20.47       14.37      6.51 o
   5   3  18       39.21       48.89      6.35 o
   6   3  18        7.41        5.34      6.92 o
   7   3  18        0.47        4.38      6.80 o
   8   3  18       12.64       18.52      7.66 o
   9   3  18       82.59       80.42      7.02 o
  -8   4  18        0.29        1.28      6.83 o
  -7   4  18        1.68       -0.61      6.93 o
  -6   4  18        7.55        2.23      7.09 o
  -5   4  18        4.17        0.30      7.23 o
  -4   4  18        2.15        5.00      7.84 o
  -3   4  18       16.17       12.96      7.22 o
  -2   4  18        7.57        7.69      7.97 o
  -1   4  18       22.05       21.39      7.79 o
   0   4  18       16.03       25.80      6.92 o
   1   4  18        0.47        9.61      6.66 o
   2   4  18        0.49        3.09      7.02 o
   3   4  18        6.06       15.60      7.13 o
   4   4  18       18.80       24.41      7.20 o
   5   4  18       18.59       12.86      7.08 o
   6   4  18      105.64       97.42      7.02 o
   7   4  18        6.77       12.70      6.80 o
   8   4  18        0.23       -0.84      7.86 o
  -6   5  18        0.08        5.54      7.27 o
  -5   5  18        0.67       -3.58      7.22 o
  -4   5  18       66.11       56.61      7.54 o
  -3   5  18       19.21       24.23      8.16 o
  -2   5  18       10.47        8.90      8.04 o
  -1   5  18        5.15        4.47      7.93 o
   0   5  18        1.18        9.45      6.75 o
   1   5  18       13.74       16.06      6.74 o
   2   5  18        0.00       10.60      6.74 o
   3   5  18       15.74        8.40      6.87 o
   4   5  18        1.38        1.91      6.93 o
   5   5  18       46.12       37.79      8.64 o
   6   5  18        7.43       13.28      7.43 o
  -3   6  18       16.59       26.41      9.59 o
  -2   6  18        5.57        5.53      8.46 o
  -1   6  18        0.43        1.33      8.31 o
   0   6  18        0.00        5.11      7.16 o
   1   6  18        1.56       -1.93      7.16 o
   2   6  18       10.93       13.34      7.56 o
   3   6  18        0.82        5.23      7.20 o
  -9   1  19        5.33        9.43      7.27 o
  -8   1  19       18.65       18.77      6.83 o
  -7   1  19        5.83        8.65      7.14 o
  -6   1  19        4.38        3.48      7.56 o
  -5   1  19       14.21        5.33      7.12 o
  -4   1  19       17.29       13.82      6.66 o
  -3   1  19       19.04       21.82      6.98 o
  -2   1  19       20.04       21.58      6.72 o
  -1   1  19       42.57       45.71      7.26 o
   0   1  19        0.20       -1.58      6.38 o
   1   1  19        9.93       11.77      6.03 o
   2   1  19       43.55       52.99      6.12 o
   3   1  19        1.78        3.12      6.08 o
   4   1  19        2.42        1.62      5.82 o
   5   1  19       13.52       15.53      6.18 o
   6   1  19        3.51        2.26      6.12 o
   7   1  19       43.83       40.56      6.75 o
   8   1  19       23.50       24.06      6.23 o
   9   1  19        0.16       -2.57      6.98 o
  -8   2  19        0.82       -0.65      6.81 o
  -7   2  19        0.66        1.67      6.47 o
  -6   2  19        7.16        8.53      6.99 o
  -5   2  19        6.51        1.83      7.27 o
  -4   2  19       12.31       10.44      7.27 o
  -3   2  19       25.92       37.48      6.76 o
  -2   2  19        0.03        2.78      6.99 o
  -1   2  19       10.20       10.40      6.96 o
   0   2  19        6.58       12.70      7.38 o
   1   2  19       53.76       66.78      7.32 o
   2   2  19       56.51       55.62      6.62 o
   3   2  19       14.34       16.22      6.14 o
   4   2  19        2.59        1.35      6.61 o
   5   2  19       35.48       34.15      6.46 o
   6   2  19       48.85       51.04      7.07 o
   7   2  19        1.34        0.45      6.66 o
   8   2  19       17.99       17.16      6.71 o
  -8   3  19       37.22       42.16      7.13 o
  -7   3  19        3.32        4.20      6.64 o
  -6   3  19        0.51        3.13      7.05 o
  -5   3  19       24.05       19.41      7.42 o
  -4   3  19       14.97       10.45      6.93 o
  -3   3  19        7.20       11.12      7.08 o
  -2   3  19        0.52       -3.40      7.33 o
  -1   3  19        7.65       10.77      7.50 o
   0   3  19        7.07        0.54      7.12 o
   1   3  19        5.04        7.45      7.51 o
   2   3  19        0.17       10.66      6.95 o
   3   3  19        3.72       -0.06      6.73 o
   4   3  19        1.76        9.13      7.08 o
   5   3  19        0.64        0.83      6.75 o
   6   3  19        1.40        0.49      7.37 o
   7   3  19       21.60       13.94      7.05 o
  -6   4  19       22.60       26.72      7.49 o
  -5   4  19        3.80        9.68      7.95 o
  -4   4  19       26.78       30.82      7.49 o
  -3   4  19        2.35       10.39      7.43 o
  -2   4  19       43.92       59.27      8.67 o
  -1   4  19        0.02       -1.21      8.65 o
   0   4  19        0.13       -2.59      6.99 o
   1   4  19       29.52       29.05      7.37 o
   2   4  19       12.63       22.66      7.02 o
   3   4  19        6.32       10.51     12.33 o
   4   4  19        0.79        7.67      7.07 o
   5   4  19       74.68       75.00      7.73 o
   6   4  19       13.90       21.13      7.14 o
  -4   5  19        0.30        2.20      8.95 o
  -3   5  19        1.05      -11.04      8.31 o
  -2   5  19        1.41        9.07      8.88 o
  -1   5  19       35.67       49.33      9.90 o
   0   5  19        0.12       -5.06      7.14 o
   1   5  19       11.05        9.77      7.19 o
   2   5  19       27.39       37.28      7.34 o
   3   5  19        5.23       13.49      8.10 o
  -7   0  20        9.83        7.62     12.96 o
  -6   0  20       33.93       47.42      9.93 o
  -5   0  20        8.42       10.70      9.94 o
  -4   0  20        2.69        3.26     10.13 o
  -3   0  20      161.63      191.23     12.13 o
  -2   0  20        7.04        8.87      9.67 o
  -1   0  20       21.80       16.91      9.68 o
   0   0  20       89.97      101.50     10.65 o
   1   0  20       46.56       53.92     10.63 o
   2   0  20       62.81       71.33      8.63 o
   3   0  20       52.25       49.09      9.31 o
   4   0  20       23.08       40.24      9.53 o
   5   0  20        9.88       15.52      9.21 o
   6   0  20        1.88        0.67     10.26 o
   7   0  20       61.90       87.66      9.13 o
  -7   1  20       17.82        8.59      6.62 o
  -6   1  20      123.81      127.88      7.54 o
  -5   1  20       19.01       16.80      7.21 o
  -4   1  20        0.04        3.43      7.10 o
  -3   1  20       48.28       43.12      7.17 o
  -2   1  20        2.53        8.48      6.94 o
  -1   1  20        4.99       11.02      7.20 o
   0   1  20        0.35        5.81      7.14 o
   1   1  20       50.96       60.57      6.84 o
   2   1  20      136.14      150.85      7.06 o
   3   1  20       24.28       18.02      6.48 o
   4   1  20       70.80       72.33      6.59 o
   5   1  20       30.75       32.50      6.84 o
   6   1  20       16.00       22.19      6.69 o
   7   1  20        8.23        5.28      7.07 o
  -7   2  20       10.98       20.56      6.56 o
  -6   2  20       54.71       51.13      7.69 o
  -5   2  20        1.02       -2.66      7.11 o
  -4   2  20       99.07      110.72      7.17 o
  -3   2  20       24.28       24.18      7.36 o
  -2   2  20        0.38        1.07      7.62 o
  -1   2  20        1.28        2.34      7.47 o
   0   2  20        2.71        6.28      8.27 o
   1   2  20        4.65        5.68      7.32 o
   2   2  20        3.74        4.15      8.05 o
   3   2  20       29.02       33.29      7.33 o
   4   2  20        5.44       10.38      6.62 o
   5   2  20        0.02        0.36      7.55 o
   6   2  20       17.84       19.69      7.11 o
  -5   3  20        0.09        4.37      7.59 o
  -4   3  20        4.05        5.33      7.17 o
  -3   3  20        0.79        2.35      7.42 o
  -2   3  20        1.02       -5.92      8.27 o
  -1   3  20       13.69       13.85      8.76 o
   0   3  20        7.23        7.44      8.29 o
   1   3  20       12.34       18.31      7.53 o
   2   3  20        8.54       13.80      7.54 o
   3   3  20        5.45        6.35      7.93 o
   4   3  20       12.29        6.67      7.95 o
   5   3  20        1.72        9.46      7.28 o
  -3   4  20        7.52        9.66      9.24 o
  -2   4  20       43.39       48.77      8.65 o
  -1   4  20        4.60        1.02      8.42 o
   0   4  20        0.18        0.74      9.01 o
   1   4  20      125.62      131.32      7.88 o
   2   4  20        0.14        3.55      7.70 o
   3   4  20        0.56       10.15      7.83 o
  -5   1  21        0.02        2.84      7.50 o
  -4   1  21        6.77       16.10      7.62 o
  -3   1  21       22.13       25.33      7.08 o
  -2   1  21       18.71       16.05      7.50 o
  -1   1  21        9.13        7.56      7.53 o
   0   1  21       27.67       26.92      7.83 o
   1   1  21       14.21       10.04      8.32 o
   2   1  21       16.79       23.93      7.54 o
   3   1  21       14.92       14.69      7.04 o
   4   1  21        4.07        5.22      7.16 o
  -4   2  21       18.15       18.90      7.52 o
  -3   2  21        1.56        4.31      7.18 o
  -2   2  21       23.24       23.99      7.34 o
  -1   2  21       39.72       41.50      7.89 o
   0   2  21       29.47       34.54      8.47 o
   1   2  21       92.67      101.84      9.05 o
   2   2  21        0.43        3.92      7.44 o
   3   2  21       55.23       52.40      7.64 o
   0   3  21       12.55       24.56     10.59 o
 
